# Supplementary material for: Subtypes analysis and prognostic model construction based on lysosome-related genes in colon adenocarcinoma
Source: Front Genet. 2023 Apr 24;14:1149995. doi: 10.3389/fgene.2023.1149995 (PMC10166181; doi:10.3389/fgene.2023.1149995)
Supplement: Supplementary file 4 [file Table1.XLSX]

## Sheet: Table S1
id	futime	fustat	Age	Gender	Stage	T	M	N	MSI
TCGA.AA.A00R	30	0	64	0	1	2	0	0	MSI-H
TCGA.AA.3856	30	0	59	1	2	3	0	0	MSS
TCGA.AA.3818	30	1	78	0	2	3	0	0	MSS
TCGA.AA.3518	31	0	81	0	2	3	0	0	MSI-H
TCGA.AA.3494	31	0	55	1	4	3	1	0	MSS
TCGA.AA.A01Q	31	0	48	0	2	3	0	0	MSI-H
TCGA.AA.A01S	31	0	47	0	3	3	0	1	MSI-L
TCGA.AA.3514	31	0	81	0	1	2	0	0	MSS
TCGA.AA.3821	31	0	81	0	1	2	0	0	MSI-H
TCGA.AA.A01V	31	0	59	1	1	2	0	0	MSS
TCGA.AA.3496	31	0	83	0	2	3	0	0	MSI-L
TCGA.AZ.4323	43	1	37	1	4	4	1	2	MSI-L
TCGA.F4.6704	47	0	60	1	3	3	unknow	2	MSS
TCGA.AZ.6608	59	1	55	0	3	2	0	1	MSI-L
TCGA.AA.A02H	61	1	74	0	4	3	1	2	MSS
TCGA.AA.3952	61	1	68	1	3	3	0	2	MSS
TCGA.AA.3966	61	0	89	0	2	3	0	0	MSI-H
TCGA.CK.6748	61	0	45	0	4	3	1	1	MSS
TCGA.AA.3930	61	1	66	1	4	3	1	2	MSI-L
TCGA.AA.3666	61	1	68	1	3	3	0	1	MSS
TCGA.AA.A02E	90	1	82	0	4	3	1	1	MSI-L
TCGA.AZ.6607	97	1	69	1	4	4	1	2	MSS
TCGA.AA.A00N	122	1	75	1	2	4	0	0	MSI-L
TCGA.4N.A93T	146	0	67	1	3	4	0	1	unknow
TCGA.D5.6537	146	1	64	1	3	3	unknow	1	MSS
TCGA.AA.A02J	153	1	70	0	4	3	1	0	MSS
TCGA.CM.5862	153	1	80	1	4	3	1	1	MSS
TCGA.AA.3696	153	1	75	0	4	3	1	1	MSS
TCGA.AZ.4616	156	1	82	0	4	3	1	2	MSI-L
TCGA.AZ.6605	159	1	77	1	3	4	0	1	MSS
TCGA.AZ.4614	172	1	71	0	4	4	1	1	MSI-L
TCGA.AD.6899	176	1	84	1	3	4	unknow	2	MSS
TCGA.DM.A285	179	1	71	0	4	3	1	2	MSS
TCGA.AA.3681	182	0	77	0	3	3	0	1	MSS
TCGA.AA.3662	184	0	80	0	4	4	1	2	MSS
TCGA.F4.6570	188	1	78	0	2	3	0	0	MSI-H
TCGA.AZ.6599	206	1	72	1	1	2	unknow	0	MSS
TCGA.AA.3663	212	0	42	1	2	3	0	0	MSI-H
TCGA.AA.3511	212	0	64	1	2	4	0	0	MSS
TCGA.AA.3489	214	1	75	1	2	3	0	0	MSS
TCGA.DM.A1DA	228	1	71	0	3	3	0	2	MSI-L
TCGA.D5.6898	229	0	51	0	1	2	0	0	MSS
TCGA.DM.A280	236	1	70	0	2	3	0	0	MSS
TCGA.AA.3989	242	1	84	1	4	3	1	2	MSS
TCGA.AA.3980	242	0	89	0	1	2	0	0	MSS
TCGA.G4.6295	254	0	70	0	2	3	0	0	MSI-L
TCGA.A6.6141	255	0	31	1	2	3	0	0	MSS
TCGA.F4.6459	262	1	61	0	3	3	0	2	MSS
TCGA.D5.6926	275	0	65	1	3	4	0	1	MSS
TCGA.AA.3519	276	0	63	1	3	3	0	1	MSS
TCGA.D5.6927	287	0	34	1	2	3	0	0	MSI-H
TCGA.5M.AAT6	290	1	40	0	4	4	1	2	unknow
TCGA.A6.A5ZU	293	0	59	1	3	3	0	1	unknow
TCGA.NH.A6GA	302	1	58	1	3	4	unknow	2	unknow
TCGA.CM.6679	306	0	58	1	2	3	0	0	MSS
TCGA.AA.3811	306	1	84	0	3	3	0	2	MSI-H
TCGA.AA.3848	306	1	82	0	3	3	0	2	MSS
TCGA.CA.6718	306	1	46	1	2	3	0	0	MSS
TCGA.D5.6922	308	0	76	1	3	3	0	1	MSS
TCGA.D5.7000	312	0	79	0	1	2	0	0	MSS
TCGA.AD.6964	331	1	58	1	unknow	4	unknow	2	MSI-H
TCGA.NH.A50U	334	1	42	1	4	4	1	0	unknow
TCGA.CM.6678	335	0	63	0	4	4	1	1	MSS
TCGA.CM.6172	335	0	70	0	3	3	0	1	MSS
TCGA.AA.3680	335	1	67	0	4	4	1	2	MSI-L
TCGA.CM.6676	337	0	82	1	1	2	0	0	MSI-L
TCGA.CM.6677	337	0	75	0	2	3	0	0	MSS
TCGA.F4.6461	338	1	41	0	3	4	0	2	MSS
TCGA.D5.6932	346	0	69	1	2	3	0	0	MSS
TCGA.D5.6928	354	0	80	1	2	3	0	0	MSI-H
TCGA.AZ.6606	357	1	81	1	4	4	1	2	MSS
TCGA.T9.A92H	362	0	82	1	2	3	0	0	unknow
TCGA.D5.6931	365	0	77	1	3	4	0	2	MSS
TCGA.CM.6162	365	0	48	0	3	3	0	1	MSI-H
TCGA.AA.A01G	365	0	63	1	2	3	0	0	MSI-L
TCGA.CM.6680	366	0	78	0	3	3	0	2	MSS
TCGA.AZ.6600	368	1	64	1	4	4	1	1	MSS
TCGA.AD.5900	370	0	67	1	1	2	unknow	0	MSI-H
TCGA.CA.6716	371	0	65	1	2	3	0	0	MSS
TCGA.CA.5255	376	0	45	1	2	3	0	0	MSS
TCGA.D5.6920	377	0	77	0	2	3	0	0	MSS
TCGA.CA.5796	377	0	52	0	2	3	0	0	MSS
TCGA.D5.6923	378	0	57	1	1	2	0	0	MSS
TCGA.CA.5256	379	0	54	0	2	3	0	0	MSS
TCGA.D5.6539	380	0	45	0	unknow	3	0	0	MSS
TCGA.CA.6715	383	0	63	1	3	3	0	1	MSS
TCGA.DM.A1D8	383	1	50	0	unknow	3	unknow	1	MSS
TCGA.CA.5797	383	0	56	1	2	3	0	0	MSS
TCGA.4T.AA8H	385	0	42	0	2	3	unknow	0	unknow
TCGA.CA.5254	386	0	42	0	2	3	0	0	MSI-L
TCGA.CA.6717	388	0	57	1	2	3	0	0	MSS
TCGA.NH.A6GC	389	0	66	0	4	4	1	1	unknow
TCGA.CM.6674	394	0	39	1	2	3	0	0	MSI-H
TCGA.AA.3939	395	0	83	1	2	3	0	0	MSS
TCGA.CM.6168	395	0	84	0	2	3	0	0	MSI-L
TCGA.AA.3542	395	0	69	1	3	3	0	2	MSS
TCGA.CM.6169	396	0	67	1	2	3	0	0	MSS
TCGA.AA.3516	396	1	74	0	3	3	0	2	MSI-H
TCGA.AA.3552	396	1	85	1	3	3	0	2	MSS
TCGA.CM.4752	396	0	58	1	2	3	0	0	MSS
TCGA.AA.3973	397	0	69	1	4	4	1	1	MSI-L
TCGA.CM.6675	397	0	35	1	4	3	1	2	MSS
TCGA.F4.6809	403	1	52	0	4	3	1	1	MSS
TCGA.DM.A1D7	405	1	82	1	2	3	0	0	MSS
TCGA.D5.6930	406	0	67	1	2	3	0	0	MSI-H
TCGA.D5.6929	408	0	49	0	4	3	1	1	MSI-L
TCGA.G4.6323	419	0	50	1	1	1	unknow	0	MSS
TCGA.AA.A004	424	0	76	1	2	3	0	0	MSI-L
TCGA.A6.2682	424	1	70	1	4	4	1	1	MSS
TCGA.AA.3561	424	0	72	1	2	3	0	0	MSS
TCGA.AA.3544	426	0	68	1	1	2	0	0	MSS
TCGA.AA.3667	426	0	36	0	1	2	0	0	MSI-L
TCGA.AA.A02K	426	1	50	1	4	4	1	2	MSS
TCGA.DM.A288	427	1	68	1	3	3	0	2	MSS
TCGA.CM.6171	427	0	77	0	1	2	0	0	MSI-H
TCGA.CM.6163	427	0	74	1	1	1	0	0	MSS
TCGA.D5.6924	435	0	68	1	2	3	0	0	MSS
TCGA.CA.6719	435	0	77	1	2	3	0	0	MSI-L
TCGA.AU.3779	441	0	80	0	2	3	0	0	MSS
TCGA.A6.4105	442	1	79	1	2	3	0	0	MSS
TCGA.AA.3844	454	0	78	0	3	3	0	2	MSS
TCGA.CM.6167	456	0	57	0	3	3	0	2	MSS
TCGA.AA.A00W	456	0	80	1	1	1	0	0	MSS
TCGA.CM.5863	457	0	60	0	3	3	0	1	MSS
TCGA.CM.6170	457	0	73	0	1	2	0	0	MSS
TCGA.CM.6161	457	0	36	0	1	2	0	0	MSI-L
TCGA.AA.A01C	457	0	75	1	3	2	0	1	MSS
TCGA.AA.3679	457	0	59	1	4	3	1	2	MSS
TCGA.CM.5864	457	0	60	1	1	2	0	0	MSS
TCGA.CM.5861	457	0	63	0	2	3	0	0	MSI-H
TCGA.AA.A017	457	0	57	0	2	3	0	0	MSS
TCGA.D5.6535	460	0	80	0	3	3	unknow	1	MSS
TCGA.AD.6888	472	1	73	1	3	3	0	1	MSS
TCGA.D5.6541	474	0	49	1	2	3	0	0	MSS
TCGA.3L.AA1B	475	0	61	0	1	2	0	0	unknow
TCGA.CK.4952	475	0	48	0	3	4	0	2	MSS
TCGA.NH.A6GB	476	0	71	0	3	3	unknow	2	unknow
TCGA.AA.3833	485	0	63	0	2	3	0	0	MSI-H
TCGA.CM.6165	488	0	74	1	2	3	0	0	MSS
TCGA.AA.3971	489	0	58	1	3	3	0	1	MSS
TCGA.D5.6540	491	0	66	1	1	2	0	0	MSI-H
TCGA.A6.A565	494	1	34	0	3	3	unknow	2	unknow
TCGA.AY.4070	496	1	50	0	3	3	0	2	MSS
TCGA.AD.A5EK	500	0	51	1	1	2	unknow	0	unknow
TCGA.A6.2683	504	1	57	0	4	4	1	0	MSI-L
TCGA.NH.A8F8	511	1	79	1	4	4	1	2	unknow
TCGA.AA.A00U	518	0	50	1	3	3	0	1	MSS
TCGA.AA.3846	518	0	74	0	2	3	0	0	MSS
TCGA.CK.6751	518	0	88	0	1	2	unknow	0	MSS
TCGA.AA.3866	518	0	78	0	1	2	0	0	MSI-L
TCGA.CM.5868	518	0	59	0	4	4	1	1	MSS
TCGA.D5.6538	521	0	79	0	3	3	0	2	MSI-L
TCGA.AY.A54L	525	0	74	0	1	2	0	0	unknow
TCGA.D5.6531	540	0	75	1	2	3	0	0	MSS
TCGA.AY.6386	542	0	66	0	3	3	0	1	MSS
TCGA.AY.A69D	543	0	55	0	2	3	0	0	unknow
TCGA.D5.6536	543	0	73	1	2	3	0	0	MSS
TCGA.NH.A8F7	543	0	53	0	2	3	unknow	0	unknow
TCGA.AA.3554	546	0	62	0	2	3	0	0	MSI-H
TCGA.AA.3831	547	0	66	1	2	3	0	0	MSS
TCGA.AA.A00K	549	0	79	1	2	3	0	0	MSI-L
TCGA.AA.3875	549	0	78	0	1	1	0	0	MSS
TCGA.AA.A00J	549	0	80	1	3	4	0	1	MSI-H
TCGA.NH.A50T	553	0	68	0	2	3	unknow	0	unknow
TCGA.D5.6532	555	0	61	1	2	3	0	0	MSI-L
TCGA.DM.A1D6	570	1	88	1	2	3	0	0	MSS
TCGA.AY.A8YK	573	0	44	1	4	3	1	2	unknow
TCGA.AA.A00D	578	0	70	1	1	2	0	0	MSS
TCGA.AA.3688	578	0	80	1	4	3	1	1	MSI-L
TCGA.AA.3713	579	0	68	1	4	3	1	0	MSI-H
TCGA.AA.3715	579	1	77	1	2	3	0	0	MSI-H
TCGA.AA.3530	580	0	80	1	1	2	0	0	MSS
TCGA.AA.3526	580	0	57	1	1	2	0	0	MSI-L
TCGA.AA.3986	580	0	73	1	1	2	0	0	MSS
TCGA.AY.A71X	588	0	54	0	1	2	0	0	unknow
TCGA.NH.A50V	588	0	69	1	3	3	0	2	unknow
TCGA.D5.5539	596	0	60	1	3	3	0	1	MSS
TCGA.A6.6781	598	0	43	1	3	4	unknow	1	MSI-H
TCGA.AA.3560	608	0	72	0	3	3	0	2	MSS
TCGA.AA.3562	608	0	82	1	3	3	0	2	MSS
TCGA.CM.4744	609	0	69	1	1	2	0	0	MSS
TCGA.A6.6780	612	0	74	1	2	3	unknow	0	MSI-H
TCGA.D5.6529	614	0	69	1	2	3	0	0	MSI-L
TCGA.A6.6782	617	0	82	1	2	4	unknow	0	MSS
TCGA.D5.6530	621	0	53	1	1	2	0	0	MSI-H
TCGA.A6.6650	627	0	69	0	2	3	0	0	MSS
TCGA.AA.3955	638	0	38	1	3	2	0	2	MSS
TCGA.AA.3549	639	0	69	1	1	2	0	0	MSS
TCGA.CK.5916	643	1	71	0	1	1	0	0	MSI-H
TCGA.AD.6548	650	0	81	0	1	2	0	0	MSI-L
TCGA.AY.6197	652	0	60	1	2	3	unknow	0	MSI-H
TCGA.A6.6651	662	0	55	0	3	3	unknow	1	MSS
TCGA.QL.A97D	666	0	84	0	1	2	unknow	0	unknow
TCGA.AA.3968	669	0	55	0	1	2	0	0	MSS
TCGA.AA.A00Z	669	0	70	1	2	3	0	0	MSS
TCGA.CK.5914	669	0	81	1	3	3	unknow	1	MSS
TCGA.CM.6166	669	0	48	0	1	2	0	0	MSS
TCGA.AA.A02R	670	1	84	0	2	3	0	0	MSI-H
TCGA.CM.5344	670	0	39	0	3	3	0	1	MSS
TCGA.A6.5665	671	0	84	0	2	3	0	0	MSI-H
TCGA.G4.6321	672	0	60	0	3	2	unknow	1	MSI-L
TCGA.A6.5664	672	0	80	1	3	4	unknow	2	MSS
TCGA.AD.6901	682	1	78	1	unknow	3	unknow	0	MSI-L
TCGA.A6.6138	685	0	61	1	1	2	0	0	MSS
TCGA.CM.5348	699	0	72	1	3	3	0	1	MSS
TCGA.AA.3556	700	0	78	1	1	2	0	0	MSS
TCGA.CM.4743	701	0	69	1	2	3	0	0	MSI-H
TCGA.A6.5662	718	0	46	1	4	3	1	2	MSS
TCGA.A6.6654	726	0	65	0	3	3	0	1	MSS
TCGA.AA.3950	730	0	79	0	2	3	0	0	MSI-H
TCGA.AA.3979	730	0	84	1	2	3	0	0	MSS
TCGA.AA.3941	730	0	84	0	4	4	1	1	MSI-L
TCGA.AA.3553	730	0	61	0	1	2	0	0	MSI-L
TCGA.AA.3867	731	0	74	1	4	3	1	2	MSS
TCGA.AA.3520	731	0	86	0	2	3	0	0	MSI-L
TCGA.A6.6140	734	0	62	1	2	3	0	0	MSS
TCGA.A6.6649	735	0	66	1	3	3	0	1	MSS
TCGA.A6.2677	740	1	68	0	3	3	0	2	MSS
TCGA.A6.6653	742	0	82	1	1	2	0	0	MSI-H
TCGA.DM.A0XD	743	1	65	1	2	3	0	0	MSI-L
TCGA.AD.6890	746	0	65	1	unknow	1	unknow	0	MSS
TCGA.A6.6652	751	0	59	1	4	3	1	0	MSS
TCGA.A6.A566	758	1	55	0	3	4	0	1	unknow
TCGA.AA.3819	761	0	41	0	2	3	0	0	MSI-L
TCGA.CM.4747	761	0	47	1	4	4	1	1	MSI-L
TCGA.AA.3977	761	0	65	1	unknow	2	unknow	0	MSS
TCGA.AD.6895	763	0	84	1	3	3	0	1	MSI-H
TCGA.A6.6142	763	0	56	0	4	3	1	1	MSS
TCGA.A6.6648	766	0	56	1	4	3	1	0	MSS
TCGA.D5.6533	775	0	68	0	unknow	4	0	0	MSS
TCGA.AA.3949	791	0	87	0	3	3	0	1	MSI-H
TCGA.AA.A01X	791	0	80	0	3	2	0	1	MSS
TCGA.AA.3538	791	0	54	0	1	2	0	0	MSS
TCGA.G4.6322	792	0	65	1	3	3	unknow	1	MSI-L
TCGA.CM.4748	792	0	53	1	3	4	0	1	MSS
TCGA.G4.6588	796	0	58	0	2	3	0	0	MSI-H
TCGA.G4.6320	804	0	73	1	3	3	unknow	1	MSI-H
TCGA.AD.6965	805	0	62	1	3	4	0	2	MSS
TCGA.DM.A28A	805	1	78	1	3	3	0	2	MSS
TCGA.CK.6747	820	0	87	0	2	3	unknow	0	MSI-H
TCGA.AA.3710	821	0	80	0	2	3	0	0	MSI-H
TCGA.AA.3994	822	0	69	1	3	3	0	1	MSS
TCGA.CM.4751	822	0	62	1	3	3	0	1	MSS
TCGA.AA.A00O	822	0	83	0	3	3	0	2	MSI-L
TCGA.AA.3869	822	1	76	1	4	4	1	2	MSS
TCGA.AA.3982	822	0	75	1	3	3	0	1	MSI-L
TCGA.A6.6137	824	0	55	1	3	3	0	1	MSS
TCGA.AU.6004	824	0	69	0	1	2	0	0	MSI-H
TCGA.AD.6963	834	0	58	1	unknow	3	unknow	0	MSS
TCGA.G4.6294	858	1	75	1	4	3	1	1	MSS
TCGA.AA.3534	882	0	78	0	2	3	0	0	MSS
TCGA.AA.3532	882	0	63	1	2	3	0	0	MSS
TCGA.CM.6164	883	0	46	0	2	3	0	0	MSS
TCGA.CM.5341	884	0	82	0	3	2	0	1	MSS
TCGA.A6.5667	887	0	40	0	3	3	unknow	1	MSS
TCGA.A6.5660	888	0	73	1	3	3	0	2	MSS
TCGA.QG.A5YW	896	0	55	0	3	3	unknow	2	unknow
TCGA.AZ.6603	899	1	77	0	unknow	2	unknow	1	MSS
TCGA.AA.3555	911	0	81	0	2	3	0	0	MSS
TCGA.AA.3870	912	0	71	0	4	3	1	2	MSS
TCGA.AA.A00E	913	0	65	1	2	3	0	0	MSI-H
TCGA.AA.3862	914	0	82	1	2	3	0	0	MSS
TCGA.AA.3861	914	0	72	1	2	3	0	0	MSI-L
TCGA.CM.5349	915	0	68	0	2	3	0	0	MSS
TCGA.A6.5659	926	0	82	1	1	2	0	0	MSS
TCGA.AA.3877	943	0	83	0	1	1	0	0	MSI-H
TCGA.AA.A01K	943	0	74	0	3	3	0	2	MSS
TCGA.AA.A01I	943	0	76	1	1	2	0	0	MSS
TCGA.AA.3860	945	0	53	0	3	3	0	1	MSS
TCGA.AA.3858	945	0	67	1	1	2	0	0	MSS
TCGA.QG.A5Z2	952	0	61	1	1	2	0	0	unknow
TCGA.A6.5657	962	0	65	1	3	3	0	1	MSS
TCGA.F4.6460	972	1	51	0	3	3	0	1	MSS
TCGA.AA.A01F	974	0	72	1	3	3	0	1	MSS
TCGA.CM.5860	974	0	44	1	2	3	0	0	MSS
TCGA.AA.3855	975	0	72	1	1	2	0	0	MSI-L
TCGA.A6.4107	987	0	57	0	3	3	0	1	MSS
TCGA.A6.5666	995	0	78	1	2	4	0	0	MSI-L
TCGA.A6.3809	996	0	71	0	2	4	0	0	MSI-H
TCGA.A6.5656	1001	0	74	1	1	2	0	0	MSS
TCGA.AZ.4615	1002	0	84	1	3	3	0	1	MSI-H
TCGA.QG.A5YX	1003	0	61	0	2	3	unknow	0	unknow
TCGA.AA.3947	1004	0	60	0	2	4	0	0	MSI-H
TCGA.AY.5543	1004	0	65	0	4	3	1	1	MSS
TCGA.AA.A01T	1005	0	63	0	3	3	0	1	MSS
TCGA.AA.3815	1005	0	65	0	2	3	0	0	MSI-H
TCGA.AA.3851	1006	0	74	1	2	3	0	0	MSS
TCGA.A6.3808	1014	0	73	1	2	3	0	0	MSI-L
TCGA.A6.5661	1020	0	80	0	2	3	0	0	MSI-H
TCGA.F4.6808	1024	0	54	0	1	1	0	0	MSS
TCGA.AA.3548	1034	0	71	0	3	3	0	2	MSS
TCGA.AA.A00F	1035	0	66	1	3	3	0	2	MSS
TCGA.AA.3956	1035	0	65	1	2	3	0	0	MSS
TCGA.AA.3531	1035	0	75	0	2	3	0	0	MSI-L
TCGA.AA.3975	1036	0	80	1	1	2	0	0	MSS
TCGA.F4.6805	1047	0	58	0	2	3	0	0	MSS
TCGA.A6.3807	1054	0	53	0	3	3	0	2	MSS
TCGA.AA.A010	1064	0	46	0	2	4	0	0	MSI-L
TCGA.AA.3502	1065	0	73	1	1	2	0	0	MSI-L
TCGA.AA.A01R	1065	0	47	1	3	3	0	2	MSI-H
TCGA.AA.3812	1066	0	82	0	2	3	0	0	MSS
TCGA.A6.2680	1068	0	72	0	2	3	0	0	MSS
TCGA.F4.6856	1074	0	45	1	1	2	0	0	MSI-H
TCGA.F4.6569	1087	0	60	1	1	2	0	0	MSS
TCGA.F4.6463	1087	0	51	1	2	3	0	0	MSS
TCGA.G4.6586	1089	0	73	0	2	3	0	0	MSI-H
TCGA.G4.6314	1093	0	76	0	4	3	1	2	MSS
TCGA.DM.A28F	1094	1	73	1	3	3	0	1	MSS
TCGA.AA.3692	1095	1	47	0	4	3	1	2	MSI-L
TCGA.G4.6317	1095	0	51	0	3	3	unknow	2	MSI-L
TCGA.AA.3970	1096	0	65	1	2	3	0	0	MSS
TCGA.AA.3854	1096	0	71	0	1	2	0	0	MSI-L
TCGA.AA.3524	1096	0	85	1	2	3	0	0	MSS
TCGA.A6.3810	1111	0	62	1	2	3	0	0	MSS
TCGA.AA.3841	1124	0	66	1	2	3	0	0	MSS
TCGA.AA.A01Z	1126	0	68	1	2	3	0	0	MSS
TCGA.CM.4746	1126	0	61	1	1	2	0	0	MSI-H
TCGA.A6.2686	1126	1	81	0	2	3	0	0	MSI-H
TCGA.AA.3842	1126	0	51	1	3	2	0	1	MSS
TCGA.AA.3495	1127	0	79	1	1	2	0	0	MSS
TCGA.AA.3685	1127	0	69	1	2	3	0	0	MSS
TCGA.A6.2684	1127	0	75	0	1	2	0	0	MSI-L
TCGA.AA.3522	1127	0	67	1	2	3	0	0	MSS
TCGA.A6.2685	1133	0	48	0	2	3	0	0	MSS
TCGA.AA.A00L	1157	0	66	1	2	3	0	0	MSS
TCGA.AA.A00A	1157	0	80	1	2	3	0	0	MSI-H
TCGA.AA.A01P	1158	1	80	0	3	3	0	1	MSI-H
TCGA.DM.A0XF	1162	1	68	0	3	3	0	2	MSI-L
TCGA.RU.A8FL	1177	0	51	1	3	3	unknow	2	unknow
TCGA.AA.3517	1186	0	60	1	2	3	0	0	MSI-L
TCGA.AA.3837	1186	0	67	1	2	3	0	0	MSS
TCGA.AA.A024	1188	1	81	1	2	3	0	0	MSI-L
TCGA.G4.6311	1199	0	80	1	3	3	unknow	1	MSS
TCGA.5M.AATE	1200	0	76	1	2	3	0	0	unknow
TCGA.AA.A02F	1216	0	68	0	4	3	1	1	MSS
TCGA.AA.A02Y	1216	0	73	1	1	2	0	0	MSS
TCGA.AA.A03J	1246	0	65	0	1	2	0	0	MSS
TCGA.AA.A02W	1247	0	73	0	1	2	0	0	MSI-L
TCGA.F4.6806	1260	0	59	0	1	2	0	0	MSS
TCGA.AA.A00Q	1278	0	66	0	3	4	0	1	MSS
TCGA.A6.2678	1286	0	43	0	3	3	0	1	MSS
TCGA.QG.A5YV	1301	0	64	0	3	4	unknow	1	unknow
TCGA.A6.2676	1305	1	75	0	2	4	0	0	MSI-H
TCGA.F4.6807	1309	0	51	0	3	3	0	2	MSS
TCGA.D5.6534	1316	0	62	0	2	3	0	0	MSS
TCGA.A6.2675	1321	0	78	1	2	3	unknow	0	MSS
TCGA.A6.2671	1331	1	85	1	4	3	1	2	MSS
TCGA.A6.2674	1331	0	71	1	4	3	1	2	MSS
TCGA.DM.A1DB	1348	1	68	1	2	3	0	0	MSS
TCGA.G4.6306	1359	0	71	1	unknow	2	0	0	MSS
TCGA.A6.2679	1366	0	73	0	2	3	unknow	0	MSS
TCGA.D5.5537	1381	1	83	1	unknow	3	unknow	2	MSS
TCGA.A6.2681	1387	0	73	0	2	3	0	0	MSS
TCGA.A6.2672	1419	0	82	0	3	3	0	1	MSI-H
TCGA.AA.3678	1430	0	60	0	3	2	0	1	MSS
TCGA.AA.3675	1431	0	84	1	2	3	0	0	MSS
TCGA.F4.6855	1442	0	70	0	2	3	0	0	MSI-L
TCGA.F4.6703	1456	0	64	1	2	3	0	0	MSI-H
TCGA.CK.5912	1493	1	81	1	1	2	unknow	0	MSS
TCGA.AZ.6598	1503	1	77	0	2	3	unknow	0	MSI-H
TCGA.AA.3673	1522	0	53	0	2	3	0	0	MSS
TCGA.AA.3972	1551	0	72	1	4	3	1	1	MSI-L
TCGA.CK.5913	1561	0	58	0	2	3	unknow	0	MSI-H
TCGA.AA.A029	1581	0	67	1	2	3	0	0	MSI-L
TCGA.AA.3864	1612	0	71	1	2	3	0	0	MSI-H
TCGA.G4.6304	1631	0	66	0	2	4	0	0	MSI-H
TCGA.AA.3664	1643	0	74	0	2	3	0	0	MSS
TCGA.D5.5538	1661	1	60	0	3	3	0	1	MSS
TCGA.G4.6307	1674	0	37	0	3	3	0	1	MSS
TCGA.D5.5541	1701	0	63	1	3	3	0	1	MSS
TCGA.D5.5540	1706	0	73	1	2	3	0	0	MSI-L
TCGA.A6.A56B	1711	1	57	1	3	3	0	1	unknow
TCGA.AA.3506	1765	0	77	1	1	2	0	0	MSS
TCGA.AZ.4315	1776	0	61	1	2	3	0	0	MSS
TCGA.SS.A7HO	1829	0	44	0	2	4	0	0	unknow
TCGA.DM.A28G	1849	1	75	1	2	3	0	0	MSS
TCGA.AA.3655	1856	0	68	1	2	3	0	0	MSS
TCGA.A6.A567	1881	1	56	1	4	3	1	1	unknow
TCGA.G4.6315	1883	0	66	1	4	3	1	1	MSS
TCGA.AZ.5403	1910	1	43	1	2	3	unknow	0	MSS
TCGA.AA.3509	1915	0	54	0	2	3	0	0	MSS
TCGA.G4.6310	1935	0	69	1	3	3	0	1	MSS
TCGA.AA.3510	1946	0	70	1	2	3	0	0	MSS
TCGA.G4.6303	2003	1	54	0	4	3	1	1	MSI-L
TCGA.WS.AB45	2130	0	52	0	2	3	unknow	0	unknow
TCGA.CK.4951	2134	1	79	0	2	3	0	0	MSI-H
TCGA.G4.6627	2175	0	84	1	2	3	0	0	MSI-L
TCGA.G4.6299	2268	0	69	1	3	3	0	2	MSS
TCGA.AZ.4313	2310	0	51	0	1	1	0	0	MSI-H
TCGA.AA.3660	2375	0	51	0	2	3	0	0	MSS
TCGA.G4.6628	2424	0	78	1	1	2	0	0	MSI-H
TCGA.DM.A28C	2475	1	74	1	2	3	0	0	MSS
TCGA.G4.6297	2506	0	55	0	4	3	1	2	MSS
TCGA.AD.6889	2532	1	76	1	2	3	0	0	MSI-H
TCGA.AA.3697	2587	0	77	1	2	3	0	0	MSI-L
TCGA.CK.4950	2599	0	68	0	3	3	0	1	MSS
TCGA.G4.6309	2600	0	40	0	3	3	0	1	MSI-H
TCGA.DM.A1HA	2600	0	82	1	3	3	0	2	MSS
TCGA.AZ.5407	2683	0	51	0	1	1	0	0	MSS
TCGA.G4.6625	2792	0	77	0	2	3	0	0	MSS
TCGA.DM.A1D4	2821	1	80	1	2	3	0	0	MSI-L
TCGA.DM.A28M	2895	0	63	1	2	3	0	0	MSS
TCGA.DM.A28K	2988	0	75	1	2	3	0	0	MSS
TCGA.AZ.6601	3042	1	68	1	2	3	0	0	MSI-H
TCGA.AZ.4308	3324	0	47	0	3	3	0	1	MSS
TCGA.DM.A28H	3561	0	50	1	3	3	0	2	MSI-L
TCGA.DM.A0X9	3641	0	71	0	2	3	0	0	MSS
TCGA.DM.A28E	3648	0	72	0	2	3	0	0	MSS
TCGA.DM.A1D0	3974	0	79	0	2	3	0	0	MSS
TCGA.G4.6293	4051	0	49	0	3	3	0	1	MSI-L
TCGA.DM.A1HB	4126	0	75	1	3	3	0	1	MSI-H
TCGA.DM.A282	4233	0	60	0	2	3	0	0	MSS
TCGA.DM.A1D9	4270	0	67	0	2	3	0	0	MSS
GSM437253	1.44	1
GSM437267	2.07	1
GSM437235	2.36	1
GSM437241	3.25	1
GSM437114	3.64	0
GSM437218	4.24	1
GSM437239	4.96	1
GSM437247	4.99	1
GSM437246	5.12	1
GSM437234	5.32	1
GSM437197	5.68	1
GSM437236	5.72	1
GSM437250	5.72	1
GSM437184	6.11	1
GSM437251	8.02	1
GSM437171	8.38	0
GSM437260	8.61	1
GSM437265	8.94	1
GSM437264	9.96	1
GSM437188	10.02	1
GSM437123	11.7	1
GSM437176	11.76	1
GSM437245	14.39	1
GSM437263	14.56	1
GSM437170	15.05	0
GSM437262	15.25	1
GSM437237	15.28	1
GSM437156	15.71	0
GSM437103	16.47	1
GSM437233	17.62	1
GSM437172	18.18	0
GSM437231	18.54	1
GSM437243	18.77	1
GSM437211	19.03	1
GSM437258	19.85	1
GSM437229	19.98	0
GSM437116	20.02	0
GSM437186	20.44	1
GSM437145	22.02	1
GSM437165	22.22	0
GSM437193	22.25	1
GSM437269	22.35	0
GSM437268	22.78	1
GSM437257	23.07	1
GSM437127	24.03	1
GSM437174	24.26	1
GSM437230	24.62	0
GSM437159	25.24	0
GSM437168	25.61	0
GSM437212	26.26	1
GSM437132	26.53	0
GSM437162	26.66	0
GSM437125	26.82	1
GSM437173	27.15	1
GSM437180	27.51	1
GSM437124	28.79	1
GSM437240	28.89	1
GSM437095	28.96	1
GSM437113	30.27	0
GSM437143	31.06	1
GSM437225	31.36	0
GSM437259	31.85	0
GSM437228	31.92	0
GSM437214	32.05	1
GSM437266	32.67	0
GSM437248	33.17	1
GSM437166	33.2	0
GSM437130	33.73	1
GSM437252	34.02	1
GSM437147	34.09	0
GSM437204	34.58	1
GSM437161	35.9	0
GSM437115	36.59	0
GSM437163	36.78	0
GSM437254	36.95	1
GSM437133	37.31	1
GSM437144	37.31	1
GSM437256	37.44	1
GSM437155	37.67	0
GSM437205	38.72	1
GSM437157	39.25	0
GSM437167	39.68	0
GSM437226	40.3	0
GSM437141	40.6	0
GSM437189	41.45	1
GSM437164	41.52	0
GSM437261	42.27	0
GSM437112	43.79	0
GSM437160	44.97	0
GSM437181	45.92	1
GSM437153	45.99	0
GSM437196	47.8	1
GSM437151	47.86	0
GSM437219	49.11	0
GSM437223	49.24	1
GSM437220	49.57	0
GSM437158	49.87	0
GSM437111	50.1	0
GSM437217	50.43	0
GSM437221	50.49	0
GSM437249	50.53	1
GSM437203	50.59	0
GSM437200	50.76	1
GSM437148	52.14	0
GSM437107	52.24	0
GSM437126	52.5	1
GSM437213	52.86	0
GSM437182	54.04	1
GSM437210	54.54	0
GSM437206	54.9	1
GSM437109	55.13	0
GSM437118	55.33	0
GSM437135	55.92	0
GSM437215	55.95	0
GSM437216	56.67	0
GSM437244	57.73	1
GSM437110	57.79	0
GSM437152	58.45	0
GSM437208	58.45	0
GSM437195	59.07	1
GSM437209	59.34	0
GSM437097	59.53	0
GSM437150	59.96	0
GSM437154	60.42	0
GSM437255	60.75	0
GSM437222	63.05	0
GSM437146	63.25	0
GSM437108	64.1	0
GSM437101	65.88	1
GSM437149	66.04	0
GSM437106	67.82	0
GSM437201	67.82	1
GSM437207	67.92	0
GSM437098	68.81	1
GSM437177	70.45	1
GSM437136	70.65	0
GSM437202	70.84	0
GSM437199	74.07	0
GSM437194	74.53	0
GSM437137	76.04	0
GSM437105	76.07	0
GSM437187	76.6	1
GSM437192	78.87	0
GSM437138	79.13	0
GSM437198	79.39	0
GSM437140	80.25	0
GSM437099	82.29	0
GSM437139	83.99	0
GSM437169	83.99	0
GSM437102	84.13	0
GSM437131	85.28	0
GSM437191	85.61	0
GSM437134	86.43	0
GSM437128	88.99	0
GSM437104	89.75	0
GSM437178	95.07	0
GSM437238	95.07	0
GSM437142	95.37	0
GSM437190	96.26	0
GSM437185	99.51	0
GSM437129	102.44	0
GSM437183	103.98	0
GSM437175	105.17	0
GSM437122	106.94	0
GSM437100	110.82	0
GSM437179	112.33	0
GSM437227	116.64	0
GSM437117	118.58	0
GSM437096	119.21	0
GSM437121	120.62	0
GSM437094	122.72	0
GSM437120	127.29	0
GSM437232	130.75	0
GSM437119	134.86	1
GSM437093	142.55	0

## Sheet: Table S2
id	HR	HR.95L	HR.95H	pvalue
FUCA1	0.984242	0.96894	0.999786	0.0469583
MTM1	0.877281	0.784318	0.981263	0.0219682
SRPX	1.08182	1.00934	1.15951	0.0262277
CCT2	0.984833	0.970472	0.999406	0.0414278
ATP6V1C2	1.14918	1.06126	1.24439	0.000617014
BGN	1.00179	1.00043	1.00315	0.00989343
CHGA	1.01295	1.00706	1.01888	1.53052e-05
ABHD6	0.859663	0.740622	0.997838	0.0467646
GPRASP1	1.3123	1.02896	1.67366	0.0285218
ATP6V0A4	1.62522	1.09721	2.40733	0.0154035
GPC2	1.9124	1.30693	2.79838	0.000843486
AGRN	1.02247	1.00474	1.04051	0.0127779
SPNS1	3.39028	1.20839	9.51182	0.0203632
DPP7	1.00922	1.00241	1.01608	0.0078591
SLC7A14	7.44713	2.93666	18.8853	2.34785e-05
ADA	1.06802	1.00659	1.13321	0.0294712
NCF1	1.35652	1.03849	1.77193	0.0252831
LRP2	10.3037	3.39052	31.3124	3.90622e-05
CACNG7	1.84033	1.38434	2.44652	2.6844e-05
CLVS2	50.6506	8.88626	288.702	9.8702e-06
NCAN	3.33832	1.90285	5.85668	2.63187e-05
TINAG	0.899433	0.826861	0.978374	0.0135371
PIK3CD	1.17469	1.03965	1.32728	0.00976776
ADAM8	1.05563	1.01287	1.1002	0.0102874
TRAF3IP3	1.50603	1.09007	2.08072	0.0130322
PIGR	0.999607	0.999249	0.999965	0.0315167
PAX2	2.71667	1.11342	6.62851	0.0280892
EEF1A2	1.06109	1.03357	1.08934	9.72151e-06

## Sheet: Table S3
PIGR
C4orf19
LRG1
CCL28
CES3
LIMA1
SLC9A2
FUCA1
TNFSF13
PAPSS2
BCL2L15
DAPP1
PAFAH2
SIAE
ALAS1
DUOXA2
RILP
CHP1
GPA33
DUOX2
ATP1B1
LDHD
ADTRP
ATP8B1
NR3C2
ACADS
RBM47
SLC41A2
MRAP2
F2RL1
CDS1
SGPP2
HK2
MOB3B
PLA2G3
TSPAN1
SLC44A4
FAS
TGIF2
CASP5
ACO1
TNFRSF11A
MECOM
GGT6
SGMS2
SLC40A1
GOLM1
AGAP3
TPD52L2
CTSS
ABHD3
CASP7
MYL6B
TC2N
NFKBIZ
PCIF1
XK
SLC37A1
XDH
SUCLG2
CASP10
IQGAP2
LCN2
CA12
ASXL1
PLCG1
COQ2
UGT8
SLC39A8
MRGBP
PCCB
MPC1
AHCYL2
MUC4
PRPF6
RNF145
GSKIP
DHX35
RHBDL2
ZNF251
VAV2
CTNNBL1
RAE1
CASP1
FAM118B
PDZK1IP1
CDC42SE2
BCL10
C15orf48
STX16
TSPAN8
LSM14B
EGLN3
FEM1C
UQCRFS1
ACVRL1
VWA5A
TEAD3
NELFCD
AAR2
LRRC19
HADHB
CLINT1
RPS6KA1
GMDS
DDX27
LDLRAD3
GBP3
HYAL1
GNAS
KLF4
SOGA1
GNL1
MUC1
UGT2B17
GID8
C11orf95
SH3RF2
MTG2
ELOVL6
TSPYL2
STYK1
ZDHHC3
FH
VSIG2
PTGER4
RETSAT
ARFGAP1
RNF186
GMEB2
NAT1
FAM83B
BMP2
GHITM
C4BPA
TTI1
TJP3
PGM1
ZNF335
PCMTD2
ME2
FOXA1
EIF2S2
PIGU
HDAC5
DSC2
DCUN1D2
HHLA2
SLC35C2
NANS
ERN2
TMPRSS2
SMPDL3A
GALM
SAMD4B
CAST
ITM2C
PLS1
SS18L1
MCU
ZBTB7C
ETFA
CYSTM1
GOT1
GNG4
NOS2
HIP1
CRYM
RP9
EHHADH
SPPL2A
GDPD5
DNTTIP1
AKR7A3
DIDO1
RPRD1B
GIGYF1
SNAI1
DHX34
TOMM34
TMEM171
CD44
TMC5
ALDH6A1
ALDH1L1
CA2
WRNIP1
DENND2D
SEMA4C
SUPT20H
CEP250
TCFL5
TAF4
RORC
NES
TUBGCP3
TCF7L2
SLC12A2
ERAP1
GOLPH3L
UPF3A
FUT2
TMEM92
SESN2
NUFIP1
NKD2
LTBP3
GALNT7
CDK5RAP1
PDAP1
HMGCR
YTHDF1
ASRGL1
TSNARE1
UBE2J1
BPNT1
RCN3
FAM217B
B3GALT5
SLC25A24
PACSIN3
RTKN
UBE2C
NCOA5
NCOA6
SBK1
ADNP
SEC24A
RBM39
NNT
RGL2
VPS4B
USP11
FFAR4
RAB27B
CXCL3
PANK3
CCL20
GPD1L
SH3RF1
PRRG4
ATG4A
ZSWIM1
SLC5A6
TMEM102
PKP2
CMBL
COX5A
CBFA2T2
WDR5
NRARP
PBX2
HNF4A
UBTF
TOP1MT
TST
TCEAL4
PABPC1L
BRI3BP
MEX3A
UQCC1
GSDMB
PREP
DLGAP4
CPNE1
TMBIM6
CHMP4B
TRPC4AP
HS6ST1
CARD16
TSPAN15
FUT3
TRMT112
CDKN1A
GDI1
SPTLC2
GNPNAT1
FA2H
GSR
AFG3L2
DDAH2
CD24
WBP4
WIPI2
FAM162A
MDM2
LGR4
CUX1
CLSTN3
SULT1B1
NAT2
ALDH3A2
CHD6
TOR4A
ZCCHC14
SLC35A1
TNS3
GLIS2
RAB5B
SERPINB1
MOCS3
TTPAL
RBM38
MOGAT2
USP36
TM9SF3
TMEM185B
FOXP4
CXCL1
AMOTL2
MANBAL
LACTB
CYHR1
PFDN4
TTC19
ADH6
LGALS4
RALY
ACADM
NONO
UAP1
CCRL2
LIPG
DHX32
SETD1A
LITAF
RPL30
EHF
RNPEP
TNFRSF17
GTF2IRD1
STK25
ABCD3
NDUFS2
MPZL2
OSER1
ATP10B
CAPN5
ST6GALNAC1
ATP11A
RNF216
PVR
RHOC
ZBTB2
ASIC1
TOP1
ULK1
NAB2
SDC4
NCOA4
STAU1
ARRB2
XRCC1
DPM1
GSTK1
ASS1
RPL7
GTF3C5
CMPK1
EPB41L2
PDGFB
BCAS1
EEF1D
FUS
CDC42EP5
ZNF282
NOTCH3
SCAMP2
FUT8
UGT2B15
GALE
ZCCHC24
POFUT1
ZC3H13
DNM2
SMPDL3B
FAM3D
PLEKHA4
VILL
BAK1
ZBTB12
RNF19B
CBX6
ILF3
SART1
RBM26
CMTR1
SYT7
CLDN7
IGF1R
SHROOM3
KLHL21
GALNT3
TMEM9B
FDPS
BACE2
ELMO2
SLC3A2
IL34
ACBD3
PADI2
CDCP1
DNAJC22
UTP14A
MGST1
FBRS
TBC1D16
PPA2
MPP1
HADH
UGP2
NAT14
BCL2L1
PHF10
RHEB
SDHB
FHL2
ATXN2L
HSPH1
MFAP2
WSB2
ATP8A1
STK4
LEFTY1
SLC25A3
ZG16B
ASAP1
STARD4
PMEPA1
ERF
COMMD5
HEXB
TPX2
OLFM4
PCID2
CABLES2
IFT52
CBX4
SMIM14
CDX1
PTPN18
MYO1C
ZMYND8
GPR143
IL22RA1
PSMB10
SLC7A5
UBXN1
STAT5B
ZC3H18
UBTD1
TAF9B
PLEKHB2
LZTS2
TIMP3
SYS1
PSMA7
ATF6B
ZMIZ2
OGFR
RAB27A
PARM1
DNAJC5
PLAGL2
PKIB
MEPCE
CDIPT
CNPY3
GFPT1
NXPE1
TNNC2
MUC17
NSUN5
SLC6A6
APMAP
ECI2
LAMB2
SNTB1
VAPB
WWC3
IFNGR1
TAF1C
ACSM3
ACTR5
MIER1
ACKR3
SRSF6
PTPRH
CLIC5
PLTP
ARHGAP23
CIB1
USPL1
C2orf72
CTSE
EHD4
ZNF830
CEACAM7
SHMT1
SMARCD1
DAXX
TM9SF4
TLE1
DVL3
MFGE8
CSNK1E
QSOX2
DHCR24
MAPRE1
BSPRY
ENTPD5
UQCRC2
PFKFB2
C10orf99
MXRA8
DTX3L
FCHO2
PDZD8
TMEM30B
SLC35C1
UBAC2
EHMT2
TTC39A
KRI1
NOL4L
EFEMP2
SPATA2
TSPAN3
ECHS1
IARS2
SNRPC
ARHGEF1
SPATA13
SULT1C2
PRRC2A
RCBTB1
ZNF623
CSNK1A1
TOR1B
BCAP31
TNFRSF12A
TJAP1
STAT3
PTK7
COL18A1
PIP5K1B
PDLIM7
DLST
TSR2
CAD
NCF4
MPDU1
CYP4F3
CRK
RNPS1
LGALS9
DLAT
DEF8
EDEM1
NXF1
LAMP1
ACD
RPN2
CNDP2
ITPKC
LRRC31
CTSF
EIF3B
MMP14
SLC9A8
PDXDC1
PHF20
CCNG1
EIF3H
NDRG2
NCK2
HEYL
TSPAN9
MLEC
LDB1
APOL6
PDRG1
ZDHHC2
CLASRP
DRAP1
COL4A2
ARFIP1
SLC2A4RG
ABAT
TP53I3
PDGFRB
ZNF3
KDELR3
CCND1
LGALS3BP
RAMP2
SRF
RRS1
SH3KBP1
ACAA2
FHL3
PRADC1
SLC30A9
PTPN1
BCL2L14
ANKRD10
TNFSF10
COMMD7
PAN3
SERINC3
OCEL1
CUL4A
SNRNP200
ATF4
ANXA6
ATP2A3
ISLR
CYTH3
SORBS1
MED10
FDFT1
GAL3ST2
TSPAN13
KIAA1522
PPP1R14D
RECQL4
TPM3
SAFB
COL9A2
TMEM54
TNRC18
RPL39
GTF2F2
F10
TNPO2
UCKL1
CBX1
KCNS3
MLXIPL
SOCS1
SERPINH1
LAMA5
HSP90AB1
PPP1R3D
HSD17B12
TMTC4
TRAF2
SCP2
COPS8
UPF3B
KCNH2
FSTL3
YES1
MED12
MAP4K4
SMYD5
MRPL35
LENG9
GLRX
DSN1
ANKZF1
CPSF1
GGT7
MAN2A1
UBE2G1
RPIA
NAT9
CHST14
COL6A2
AP3B1
ERGIC3
POLR2J
ZNF316
ATP6V1C1
SRRT
HM13
HOXB2
ELN
HEPH
RGCC
ACOT8
HMGB1
MCCC2
SLC30A5
ABHD17C
MAP7D2
FCGRT
B2M
DEGS2
HTRA3
SPIDR
XPNPEP1
FOXQ1
MFSD2A
ATG4B
HSF1
RAB11FIP3
LSS
DCAF13
KRT23
HMGCL
PTDSS1
PDSS2
TPM2
COL16A1
RALGAPB
LBH
SLC39A13
PRPS1
CSTF1
CBX2
MYL12A
SLC50A1
CNOT3
BDH1
OLFML2B
PATZ1
COMMD6
KRAS
FN1
KAT2A
RNF114
HNRNPUL1
MAP3K5
CAMK2D
ANKRD27
SCYL2
MPHOSPH8
PHGR1
BGN
CDK8
BRD2
SLC17A5
COX7A1
ARHGEF19
IRF3
SH3BGRL2
HSD17B4
CLCN7
SMCO4
MXRA7
ZDHHC9
GCH1
ATP9A
TP53RK
HMGCS1
PROSER1
ZNF629
MED30
CS
ABLIM1
TRIM21
TIPARP
TMEM50B
GNA12
GJA4
NFKBIL1
EMC2
RAB11A
MCAM
RPL8
COL8A1
SNX7
AEBP1
ENY2
MGST3
NSMCE1
NCL
CLCN3
C4BPB
SLC9A1
CARS2
SLC35D1
MYO5B
TMEM43
HNRNPDL
SOCS6
TMEM37
C9orf152
APIP
NEU1
DSG2
CTSZ
SLC7A1
RING1
EVA1A
DLD
ADORA2B
CCDC47
GGT5
SAMD5
TCEA3
PDLIM4
FKBP9
YIPF5
HGD
RNF113A
TMED10
LOXL2
TCOF1
DDX56
CD248
C1orf21
RAI14
SMAGP
BCAM
HIGD1A
EMILIN1
SULF2
CDC16
PTPN12
EDEM3
SHARPIN
CLDN15
CHAC2
PCOLCE
MAFG
TLE2
COX6A1
MRC2
FZD7
IBTK
CHST4
XPO5
BYSL
LUC7L3
FBXL5
GIMAP2
HGH1
CDIP1
CDH11
TXNDC11
SLC52A2
CIAO1
PPP1R9B
COQ9
GALNT12
TGFB1I1
SELENBP1
RPS24
BIRC3
IGFBP5
MCM7
FAM122B
RPL31
EPDR1
NSRP1
RPL37A
IDH2
GIT1
MYBL2
RAB22A
GSS
GRINA
SMOX
LRP10
FNBP4
CERCAM
AIP
CAAP1
KHSRP
CAPN2
HDAC11
EPB41L1
NKD1
IMMT
PPP1R12C
LIPH
ACSS1
RBM10
LRIG3
METTL7A
FAM20C
CCDC34
SLC6A8
PLXNB1
RNF25
BTBD6
IFFO2
OGT
HOXB6
GNAQ
FIBIN
PARP3
NDRG3
OSBP
PRR14
QSOX1
BRD7
POLR1D
TMCO4
AOC1
CPSF4
VASN
REG4
IL33
ATP11B
CLDN12
REXO4
THY1
STC2
HNRNPD
HNRNPH3
EDEM2
ARL1
E2F1
BROX
OBSL1
ETV4
PNP
FLNA
GNE
TSPAN2
SLC25A4
PCGF5
A4GALT
ARL16
XPNPEP2
OSBPL2
NXN
MED25
ETHE1
CD81
ITGA11
ARID3A
EWSR1
SDCBP
C1QBP
MED4
RHOA
LAMA4
ZNF503
YWHAB
CBX3
PXDN
CYP27A1
LETM1
RPL7L1
LSM14A
GCNT3
ARHGAP39
ANTXR2
ARHGDIB
IQGAP1
ZC3H3
LDLRAP1
SPOCK1
ZFAND1
GSE1
SFXN3
LTBP2
BRAT1
FLOT1
CSTB
PSPH
CLEC14A
ATL3
PUF60
EXOSC5
IPO5
SNRNP70
CCS
GPD2
IRF2
AGR3
TUBA1A
RIOK3
EIF6
SNTA1
DACH1
CDKN1C
TSC22D1
NCOR2
C7orf26
MMP11
PALD1
MMP15
TRIM14
BTN2A1
LRRC32
SLC12A9
NAT10
INTS1
SF3B2
ANXA7
ERLIN1
LRCH1
GTF3A
CAPZA1
EHD2
NCS1
MLLT6
VOPP1
SYTL1
NCBP2
SNX8
RBP1
SEPHS1
DSCC1
PGAM1
SPARC
AOAH
TRIM28
UQCR10
PABPC1
ITGB5
ATP2C1
CAP1
SGPP1
NUMA1
P4HB
HELZ2
TRPM4
MYO7B
GOT2
SLC27A2
PLGRKT
WDR46
PLBD1
DPM2
SLC13A3
CYP2W1
RPS7
CAB39L
DGKZ
PLEK2
VNN1
MTERF3
UBR5
ZNRF3
MOSPD1
COL5A1
LGALS3
ACAT1
SEC24D
TMEM204
TFE3
CMTM3
SLC22A18
PQBP1
HADHA
SLC1A5
AGO2
RPL38
ANO10
GNAI3
ANXA9
FAR2
FKBP10
TNS1
ARF3
CLNS1A
APOBR
COL1A2
CIR1
SAP18
VAMP3
BAG6
FITM2
CERK
HSPB7
CEBPB
ATIC
SLC10A3
THBS2
UCP2
ARFRP1
MTHFD1L
HTRA1
SCRN1
NEK3
TMEM263
SH3GL1
ACO2
TRMT61A
MED29
NPRL3
JAK1
PDCD4
CCNL2
PFDN2
GSTM4
ANG
GPT
NUDT1
ARL6IP5
TBC1D4
TYMS
LAMC1
SAE1
TMEM167A
ABHD12
FBLN1
MUL1
DHX16
SUPT5H
CXorf56
CHCHD7
NDUFS1
ADRM1
KCTD9
TMEM165
COL4A1
RDH11
TMEM87A
SDHC
FOS
CSE1L
ALDH2
MPC2
EXOSC8
SAMD10
UGDH
AP2B1
B4GALNT4
CASP3
GPC1
TUBB6
KRT20
PROX1
VANGL2
PPARG
MRFAP1L1
YPEL3
ANTXR1
PPP2CA
MTUS1
MLPH
SULF1
ORMDL2
TCF7
PPP2R5A
FILIP1L
C1R
EDNRA
CREB3L1
NCOA3
RAB1A
PRELP
GEM
SMG5
STRN4
CANT1
GRTP1
SUSD3
MRPS36
LRRC61
INSIG1
KMT2B
NUP62
RBBP8NL
IL18
MAOA
RAD23A
MDFI
FNDC1
AGR2
RAB32
PUS7
COL6A3
C1orf210
RAB18
PPP1R18
RBM42
TFPT
BAD
LTBP1
RPL37
SLC25A20
CMAS
NDUFS4
POLR1E
SLC39A4
ANKS4B
INPP1
NDN
SSB
CCDC167
SCG5
WIPI1
NID1
EIF3E
MYL9
VAT1
THOC2
GZMA
COL1A1
FBLN2
GRSF1
RHBDD2
GIPC2
KANK2
SKIV2L
FAM210B
SH3BGRL3
SFRP4
CAT
IGFBP4
LIN7C
KBTBD2
C8orf33
CCT6A
ZDHHC8
KLHDC3
TFDP1
CALD1
TSC22D4
PFKP
TFRC
PPP1R3B
PHF2
AXIN1
HIGD2A
LY6E
UBE2D2
ACTA2
EBPL
RBMX2
VDAC2
BTNL8
ITGA6
SLC22A3
HOXB5
LRIG1
PPIC
COL6A1
IDI1
CHMP2B
LMO7
PSPC1
AP1M2
PRNP
ARGLU1
COPS6
PIM1
ENGASE
RXRB
LRRC59
ZNF581
ANXA10
KRT80
TMEM109
ANGPTL2
DKK3
ABCF1
PAQR8
ZMAT2
SPIRE2
RAB14
NXPE4
PGD
ZMYM2
GNG12
PDCD6IP
SLC44A3
RNASE1
PLA2G12B
LRR1
CRIP2
RER1
TNIP1
AMIGO2
STX12
KHK
RFTN1
MROH1
CFDP1
ETNK1
PRPF19
PLAC8
CTNNA1
PTK2
CLEC11A
USP39
DHX38
ETF1
PRKCSH
SOD3
MCUR1
ADH1C
GALNT1
NR2F2
CMTM7
UBE2Q2
GDA
LRRC8A
DNAJB2
ZNF706
IFI27
NMT1
SEMA4B
SIRPA
APOBEC1
L1CAM
SLC17A9
ABCC1
PPP1R15A
IDH1
TCF3
TIMP2
MRPS27
COMP
TRMT1
KLHL23
TONSL
MME
LEPROTL1
MAPK14
SNRPE
CLK1
PIGT
POF1B
TUFT1
ARL4A
CDK10
RSL1D1
ENDOD1
PEA15
ESAM
BCS1L
SRC
APOD
UQCRC1
RHBDF1
C12orf75
PPRC1
GATA6
AHCY
MUC13
PTRHD1
AKR7A2
SF3B6
GLS
GHDC
RFC3
EMP2
LMO4
CPNE7
RIOK1
OTUD5
RNF6
MAF1
BAP1
ITGA5
PLOD3
MYRF
HEPACAM2
ZNF672
TPMT
PPT1
TUG1
VEGFB
GPI
COL10A1
TSPO
DNPEP
MXRA5
FCGBP
COX7C
CCDC6
CC2D1A
CLDN2
BTNL3
SCML1
TMEM59
AKAP12
BANF1
AOC3
FZD5
FAM114A1
GATAD1
CCT7
BAMBI
CKAP4
PRRC2B
CAND1
PJA1
SLCO4A1
NNMT
SDC2
TPD52
ANO9
MRPS31
SDHD
BMP1
ME1
TPP2
HSPG2
ARPC3
SPRED1
RAB25
CALB2
TAGLN
UBALD1
MGAT5
RPS19
MRPL10
TFF1
ZCCHC3
CLTC
HOXD10
ATXN7L3
SFXN1
NECAB3
DHRS9
FBN1
FSTL1
ELOVL7
ACY3
EIF4H
MKNK2
EIF2AK1
WIF1
ERGIC1
GM2A
PRKDC
SMTN
SLC2A1
ALDH9A1
CD164
FAR1
NQO1
CDH5
CNNM4
FOXA3
STX4
COL3A1
SPSB1
RPS27L
CPXM1
AQP1
G3BP2
C5orf15
KCTD20
TBXAS1
COL5A2
PHRF1
UQCR11
SF3A2
NCOA7
SLC25A5
CAMK2N1
FOXO3
C1S
POC1B
SUPT6H
COL15A1
HMGCS2
PPP2CB
CHTF18
ABT1
PKP1
PLXNA1
U2AF2
SKA3
KIF13B
LPIN3
MICU1
RRP1
FUT6
LENG8
HLA-A
HOXD9
ACADVL
HNRNPAB
TMEM101
BATF2
PERP
MAGEH1
ADCK5
RAB9A
TES
FAM91A1
QPRT
SRPX2
STMN3
SERPINF1
CYP3A5
PF4
SPTSSA
FAM83E
SF1
TEX261
CREBZF
COPG1
ADAM9
ARL4C
SCRIB
KIF3B
MAGED2
SERPINA1
CWC15
THOC6
SOX4
PES1
CORO2A
RAB31
DPP7
PROM2
TMEM132A
PTGFRN
RPS21
MMP2
BMP4
ST3GAL4
HMGB2
COL17A1
ALG2
MGLL
INHBA
GNA13
TMC4
EREG
SYMPK
SDR16C5
PIP4K2B
GNA15
ADAM15
LNX2
VPS29
EPB41L4B
SLC35A4
PGRMC2
ARV1
E2F4
HEG1
PM20D2
CRB3
RABEPK
ATP6V0D1
NOP58
CLDN1
PARP9
LUM
C7orf50
SLC1A1
TGFBR2
SCAF1
UPF1
XBP1
TRIP10
VPS36
CUTA
MAP7D1
RCN1
SSNA1
STK39
GDI2
UBE2K
SLC44A2
XPO6
CAPS
MACC1
CD63
ADCY3
TAF13
GLRX5
TTC38
ADAM19
EFEMP1
HK1
SH2D4A
TBCC
TRIM22
GPR153
BIK
PHF1
CD2
COL11A1
SUN1
DPEP1
SERPING1
GREM1
NUDCD3
HCFC1R1
EGFL7
MAPK6
RABEP2
DPYSL3
DPY30
LDLR
MSMO1
RP2
VPS37B
LGALS1
CXCL2
LMAN1
CDC42
PNPT1
MEST
PREB
COL9A3
TCEA1
MPHOSPH10
CTHRC1
LMNB2
MTCH1
GNAI2
YWHAG
KCNK1
FAM168B
WNT11
NRM
RAMP3
MRPL39
SMC3
APEH
TMX1
CD3D
HNRNPA3
CTDSP1
TBL3
FAM83D
NOTCH1
UBE2D3
FTL
AREG
MAPKAPK2
CYB5R3
ADM
DAP
FGFR4
CEL
DCAKD
ASPN
SERP1
PTGES
GTF2F1
NPTN
AKR1B10
ARFGAP2
SLC18B1
GTPBP4
YAP1
FUT4
NPDC1
DBN1
PSMD4
CMTM6
SSRP1
MRPS16
PPP1R14B
MRPL54
TAF11
HECTD3
CGREF1
ZKSCAN1
JOSD1
TRIM56
ST13
RNF135
EMD
AVPI1
TMEM125
MRPL57
TACO1
CDHR5
PPCS
C1orf115
CRAT
PLVAP
ADAM12
SPARCL1
ELF1
SURF2
TGDS
YKT6
VWF
ARF4
B4GALNT2
EVPL
C6orf136
CDV3
REEP3
BLCAP
TSSC4
CTSK
KLF3
TXNDC17
CAPRIN1
SLC29A1
JAG1
CHRAC1
CYP2J2
ZNF385A
BOD1
CYB561D2
SP6
HLA-DMB
FAM3A
CHCHD2
SNRPD2
MBD2
ADIPOR1
RNF43
ERP44
RPS25
NABP2
GSPT1
CIZ1
COPB1
CDC42EP1
CAMK1D
TUBB2A
FUCA2
APLNR
TMED4
COL7A1
HCCS
FBXO32
NDUFB4
GNL3
LAPTM4B
SND1
KLK1
GJA1
MAT2B
OSTF1
APOL1
RNF40
IRAK1
ANO6
REN
RNF44
VIM
TMED2
ESF1
POSTN
CD2BP2
SLC20A2
SREBF1
IQCB1
DCN
SURF6
VPS72
SNX6
NAP1L4
PPL
MYL12B
ATP1A1
MOB1A
AXL
MCM3
PLSCR1
PEBP1
SLC39A9
HSPA9
CLCA1
TMX2
CMTM4
POP7
RPS27A
SARAF
PSMA5
CXCL11
GPX4
TM4SF1
INHBB
RPL6
PITPNA
TAPBP
SEL1L
BAZ1B
HLA-B
GADD45B
PHB2
AHCYL1
NDUFA12
RETNLB
GLUL
NME4
ALPK3
SPHK1
TMEM63A
TMEM41B
TRIM31
DDIT4
MRPL28
PCSK1N
ARFGAP3
MLLT1
ICMT
CRNKL1
MMP28
UBL4A
TSPAN12
CRISPLD2
IGF2BP2
RAD21
ZC3H15
SKI
FGFBP1
SUMO1
ARL14
GAS1
ABO
TLN1
JTB
STYXL1
COL12A1
MBNL2
ANP32B
EPHB3
ACAT2
CDKN2A
SESN1
PTPRO
MRPL44
LRRC15
UBE2V2
LFNG
MMP12
LRP3
SF3B3
SSBP4
RPS18
TMEM216
KCNK5
ID2
GAA
ELF4
HNRNPF
JAG2
GALNT5
CCDC80
CRABP2
TMEM106C
TUBA1B
CYP4X1
SLC46A3
PDGFA
ALG5
U2SURP
MST1R
HTATSF1
POLDIP3
CTDNEP1
MAP2K1
OXCT1
NEO1
G0S2
RAC2
KREMEN1
CXCL12
RARRES2
ARL8A
CDKN1B
RASA3
LPCAT1
ATP6V1A
SEMA4G
CEACAM5
CNBP
UQCRQ
ARHGEF16
SH3PXD2B
GNA11
ALKBH5
MCFD2
CRTC2
LAMTOR4
L1TD1
MOGAT3
NDUFC1
MTIF3
MYD88
RNASE6
MGP
MFAP4
PRKAA1
FAM83H
NR2F6
POR
SMIM15
UBE2M
GMFB
MAP1LC3A
HIF1A
A2M
AURKA
EIF3D
TXN2
HNRNPA2B1
G6PD
CD93
STAG2
RRP7A
RPS6KA3
INPPL1
RPS11
OCIAD2
VCAN
NOSIP
MEA1
YARS2
B3GAT3
SLC4A2
TSN
NAGLU
C11orf68
BTBD1
RBM6
NDFIP1
CYBRD1
HERPUD1
COPS3
IP6K2
DECR1
SERPINE2
TGM2
TPI1
SH3D19
MYBBP1A
PSMC3
PSME1
LDHA
RPF2
NAA20
B4GALT5
FLNC
TSPAN6
AZIN1
C2CD4A
CHCHD10
POLR2H
ZMYND19
DPYSL2
S100P
ABHD10
PLAU
PSMD12
PCP4
PECAM1
SORBS3
KCNE3
AKR1B1
XAB2
FBL
SPNS2
PAFAH1B2
FHL1
OXA1L
GLTP
PCBP4
KRCC1
RPL11
PADI3
FZD10
CAB39
ELF3
LOX
GPX3
ACIN1
LRP1
PARP14
CRELD2
NT5DC2
FN3KRP
TBL1XR1
CAPN9
PLEKHB1
FBXO6
IGFBP3
PPP1R14A
TIMM17A
RGS5
ADAMTS2
EIF5B
IL17RB
MYO1A
SLC5A1
SERINC1
LAGE3
GPRC5A
CDC34
KPNA3
CALR
ENO1
RPL27A
ABHD14B
SRP14
ATP13A2
RHPN1
NUDT15
SRRM2
LGMN
RANGAP1
CPE
SCAP
OASL
KLF10
APH1A
DAZAP1
PNN
SLC11A2
RTCB
C11orf86
KDF1
AGPAT5
EDAR
[truncated: 129 more rows]

## Sheet: Table S4
id	TSPYL2	ZDHHC3	NAT1	SNAI1	GDI1	GSR	CCRL2	ULK1	ATXN2L	TAF1C	DVL3	HEYL	TSPAN9	FDFT1	PHF2	DNAJB2	TRIP10	EGFL7	GPX3	MOGS	UCHL1	PODXL	ATN1
TCGA.A6.5664	5.43739	10.6924	4.30617	3.75407	14.3427	23.0183	4.62711	7.33266	15.2159	4.92494	13.351	5.75192	9.94901	39.3404	10.1206	8.23243	14.2815	12.8562	16.1384	20.5282	6.35499	14.0994	39.9298
TCGA.D5.6530	4.58125	12.2446	4.97979	3.09755	16.7339	40.9522	6.83604	7.94458	17.94	6.2043	14.0028	2.66681	5.69401	27.3767	11.8101	16.0639	11.8256	4.66646	6.43634	19.051	2.18415	28.8295	20.6648
TCGA.AA.3556	3.65592	16.0324	4.75961	2.96746	12.9954	15.6823	7.60073	6.2305	15.242	3.56038	13.6834	3.76476	4.6557	32.5263	8.92526	8.94879	10.1365	3.98708	5.50081	24.5918	2.30646	9.08111	11.1957
TCGA.AA.3818	4.10294	13.092	5.63574	5.2788	21.5922	38.4938	6.57774	5.7088	12.9417	4.72362	11.3678	3.98546	5.90202	36.0432	6.83974	7.13078	18.8719	4.23245	3.09022	21.4143	2.51241	9.66072	30.6527
TCGA.AA.3660	5.84846	11.9553	4.29481	3.97527	23.3145	18.7237	6.57343	9.27879	15.6348	6.75169	18.6376	3.72854	8.9533	31.6278	12.6164	11.7371	10.1969	5.45311	16.8714	19.5419	2.78845	11.1643	24.8125
TCGA.DM.A28G	4.5842	12.3309	3.56421	3.35571	15.0886	12.1232	4.83808	5.69573	16.0493	5.63105	12.9075	3.57944	4.37563	30.6451	9.4378	10.2637	12.9712	3.29947	8.46453	20.4986	2.37157	8.76395	22.5394
TCGA.G4.6307	4.78847	8.26853	4.10451	5.20672	22.6327	30.4639	3.26737	7.01646	32.2027	10.8225	12.4815	3.49908	7.99707	63.935	9.37788	14.0811	10.9999	4.58004	2.96391	20.1681	3.41422	4.42389	25.7044
TCGA.AA.3522	3.21887	15.8141	9.76111	2.76798	9.94779	39.3037	9.33287	4.07854	9.23246	3.36689	8.36863	2.87589	3.50366	61.2251	6.15089	6.76073	7.78844	2.54756	5.2348	19.7098	3.23825	5.3757	12.1056
TCGA.AA.3530	6.51881	11.039	5.81783	4.00735	16.983	30.8602	6.42315	5.87812	16.5778	6.93432	15.0702	3.47145	3.05918	46.3493	8.65131	7.08018	13.1758	2.94842	4.14812	20.5212	2.38463	10.0974	19.1759
TCGA.AA.3511	4.38407	11.7157	4.90053	4.6328	18.4982	30.696	7.04718	6.54965	16.7133	6.85963	21.502	6.70516	8.68282	36.1492	9.3501	10.7052	18.2393	3.74164	6.52041	19.8924	3.49879	10.648	29.0612
TCGA.AA.3842	3.53535	11.2457	4.176	4.13138	17.3005	31.3238	8.24328	4.79341	14.1987	5.38561	13.3137	3.06508	4.67456	40.4601	7.43047	5.20634	9.53641	4.09428	6.88051	14.1022	2.3105	13.3641	16.8619
TCGA.AA.3561	3.17145	10.9484	9.17802	3.35479	14.9388	43.1175	12.0005	2.95588	9.70559	5.01277	9.35439	3.81025	3.66378	106.626	4.60922	4.82619	12.66	4.03075	6.91627	11.4695	2.78954	5.32857	11.6281
TCGA.D5.5538	5.00515	10.8152	4.37671	4.68913	22.9831	13.7153	6.448	5.63831	17.0427	5.1943	13.5549	3.83855	5.12721	17.5764	7.68624	13.0677	10.9873	5.93635	18.9195	21.856	5.4531	10.6721	24.0474
TCGA.AA.3858	3.55729	11.1869	4.91548	7.47175	13.8275	31.4055	7.07051	5.28677	15.3094	7.04294	15.632	5.28634	6.19733	31.3137	8.59122	7.3369	17.95	8.67117	4.70168	26.7341	2.69284	6.56051	23.4493
TCGA.A6.2676	4.07973	9.033	5.9579	4.70185	19.7588	42.5814	3.95768	5.73857	19.5837	5.00502	15.1184	4.20558	3.70983	48.6515	5.95706	7.35121	11.3387	4.89625	14.2198	23.874	3.74543	22.1265	21.2482
TCGA.AA.A02K	3.91588	9.25668	3.47897	4.48419	25.6323	8.28186	6.03366	6.54502	25.5203	11.4467	14.7413	3.44019	4.37209	5.91855	16.1762	12.8227	17.4641	27.5807	23.6906	30.7842	2.11154	5.32176	28.3286
TCGA.A6.2680	5.35445	12.1179	4.42924	5.22567	27.9176	23.9184	8.02876	6.44501	24.0617	8.39209	19.337	5.84282	5.24136	27.4271	9.66032	9.8812	20.5522	7.95839	6.77506	24.1491	2.2528	8.77716	29.6676
TCGA.A6.6781	5.9935	6.3532	4.58716	2.41737	10.3749	30.0314	5.07398	5.28863	5.2021	2.89789	7.50941	3.37853	9.04177	15.5585	8.95	10.1504	9.64286	20.4157	7.51646	21.1587	5.65526	14.7212	2.50981
TCGA.T9.A92H	4.75051	10.0056	7.87074	3.64554	16.7413	44.9173	4.51241	5.67103	33.3708	7.88175	11.5203	4.35223	3.4614	54.5177	7.51606	12.5989	19.0741	3.75493	3.34134	23.4377	2.31918	6.10762	29.7191
TCGA.AY.A8YK	5.33673	9.04487	3.75553	4.668	29.3358	18.8242	8.27683	8.16289	28.8817	8.51056	14.148	3.91369	6.66354	22.6627	9.42459	14.1263	15.1315	4.85704	2.99925	20.2188	1.99033	10.1224	30.2511
TCGA.CM.5341	3.47308	9.40853	8.54223	3.27218	8.2107	27.0113	7.38519	2.36066	2.00676	2.46593	4.44453	3.61431	3.35188	149.121	3.67798	6.35868	4.03338	3.51083	21.2864	8.58891	5.55435	4.37988	2.33762
TCGA.F4.6807	5.73422	8.89757	5.75898	7.20534	20.2558	27.9925	5.02969	5.93225	18.2303	5.53557	16.5121	8.71582	7.00565	50.3232	14.0722	12.3538	14.8303	7.57276	13.5441	19.5532	6.16327	16.7535	28.0961
TCGA.AZ.4616	6.12133	6.90745	5.41692	10.0611	21.1414	36.8615	2.73834	4.48387	18.6198	7.34034	11.7473	5.5287	4.77953	37.2662	8.00807	13.4985	22.9867	8.7002	6.36877	27.5686	3.00038	7.94249	25.5522
TCGA.DM.A28K	3.14943	9.90088	6.66655	4.05888	11.6932	34.649	5.0684	7.05811	14.3598	7.58014	11.7117	3.0848	3.60064	60.5209	10.4363	10.0545	16.5516	6.31794	4.222	24.4549	2.14136	6.80623	14.4781
TCGA.AY.A71X	4.51637	16.4465	3.83599	2.53853	17.6338	29.3596	7.63319	8.52201	20.427	9.62202	15.8977	2.19348	4.01086	29.5882	11.3137	13.268	17.2231	5.64058	3.38148	27.0436	2.0765	9.77458	23.4877
TCGA.AD.6964	5.18663	7.4302	4.66924	4.65402	22.7638	25.6096	5.27599	7.97333	14.5143	7.58065	12.7605	11.7431	8.73476	34.1883	11.3071	12.9745	12.0677	9.45143	38.3127	30.5998	6.20564	19.0324	25.8102
TCGA.A6.6652	3.85412	10.6176	2.85369	3.43158	16.8903	11.4845	3.28496	13.8147	24.8024	7.16141	15.6564	3.46151	5.17283	12.5311	14.9247	15.347	16.402	9.86836	3.00969	29.6459	2.20555	61.5327	14.0148
TCGA.F4.6703	5.82686	6.02196	4.43753	9.79505	19.7169	25.7678	4.24413	7.48056	16.8296	5.15725	15.3629	6.59649	10.74	26.1245	7.45084	9.58903	18.7435	10.277	86.2276	16.302	10.0883	19.0353	34.5132
TCGA.AD.6965	5.68005	15.9449	4.25193	4.67499	29.2573	14.3563	6.32941	7.22211	19.0422	9.8817	14.8177	4.85134	8.91196	30.5456	18.0558	11.1593	13.3833	7.73339	8.51065	23.1783	2.7112	15.176	22.3894
TCGA.AZ.4315	3.56615	14.7504	8.94425	3.54693	13.731	79.1491	8.45966	3.09341	9.68599	3.89474	10.0174	4.08318	5.00901	64.0001	4.67167	5.05689	14.5267	8.10699	6.56695	12.6753	3.98322	7.07197	13.43
TCGA.AA.3510	4.04185	12.6999	5.92553	4.65352	17.0644	45.4801	5.79979	4.70605	17.6638	5.66861	11.9509	4.27768	4.64501	42.5416	7.83419	8.19176	9.31247	5.93231	11.0993	23.467	5.80385	5.55291	19.9157
TCGA.AA.A00D	4.83083	8.43369	5.14301	5.77626	23.6109	22.4735	7.32806	6.79671	13.0287	6.20691	15.1628	3.18268	5.5711	17.4243	7.51783	12.5471	8.75302	6.32357	19.1017	17.4745	3.58336	14.212	14.5426
TCGA.AA.3971	5.03957	13.7251	5.28402	3.34182	19.9178	25.0811	6.89158	5.85426	18.3121	7.01717	18.948	3.30407	4.88813	24.7787	7.43089	11.5236	12.4999	4.95254	10.484	25.4973	2.58965	8.97256	21.7566
TCGA.G4.6627	6.19119	13.0308	7.28901	9.62075	15.4919	34.9647	7.31605	6.04246	12.1819	4.48457	11.0944	6.56347	6.42362	50.3095	9.0127	13.7215	17.7516	8.00231	15.2239	16.8124	6.11079	15.5573	27.1077
TCGA.AA.3861	4.82568	12.7619	8.3252	2.31456	18.953	48.7773	6.76192	6.1256	10.9591	3.95975	9.92374	2.93005	3.94529	35.4091	6.50411	7.76824	15.2539	3.51857	2.94017	19.2483	2.47981	8.32225	24.4615
TCGA.AZ.6603	6.05341	9.71147	3.7955	5.08328	28.5581	13.0171	9.34825	6.92851	23.0598	8.38915	17.9756	6.63448	6.86035	26.1086	10.6231	12.0344	13.4596	6.12718	4.77296	18.2712	2.80336	15.3236	29.4595
TCGA.CA.6716	5.87276	7.32636	6.12206	3.2902	25.3789	26.8718	4.69701	9.20189	18.1623	6.76575	12.704	7.2073	7.29583	73.5127	13.0033	22.5817	6.855	4.57735	5.38316	30.9844	3.25089	17.3045	33.9496
TCGA.CM.6676	5.94861	7.91	3.72419	7.59107	22.9869	23.6045	3.54047	7.40905	16.6292	6.85963	14.664	7.94058	9.02342	32.3935	8.86289	13.8642	15.2299	6.19955	5.62485	19.0975	4.29758	8.27134	26.856
TCGA.AA.A029	3.2511	12.8086	5.45552	6.66501	18.8847	42.0167	5.46507	7.05465	12.1209	5.10236	10.809	2.64727	3.49272	51.1493	6.67765	9.13108	15.554	4.11364	2.9756	20.0561	2.04222	4.59278	24.821
TCGA.AA.A01C	5.28316	8.73881	3.97444	4.68147	17.1099	14.2962	7.38748	7.08796	21.3923	10.7103	18.4783	5.27413	7.66615	48.9575	8.38966	9.45179	19.408	6.91056	5.83666	28.0709	2.98412	8.90347	26.4572
TCGA.CM.6680	5.64706	10.6675	5.01917	4.45935	11.9845	29.0946	7.24066	7.92468	18.5728	8.08307	13.8407	6.63086	6.73526	33.9951	11.7028	12.2192	15.2645	5.1921	7.55273	27.1502	2.67288	11.6181	27.4452
TCGA.CK.4950	3.99865	14.5006	6.35019	4.07682	13.1612	41.4049	7.33372	5.47498	12.9791	4.14196	10.8891	4.87973	4.74754	60.4711	8.06606	11.3372	12.1399	4.08141	8.05824	22.8608	2.43416	14.057	26.8383
TCGA.D5.6529	5.01957	7.50465	6.81046	5.93987	13.0382	42.9042	5.96934	7.80654	18.2442	5.32321	11.9112	6.96511	10.1959	42.9117	9.1227	12.392	20.5202	5.73036	6.80241	19.4352	2.58485	10.7375	40.2118
TCGA.A6.2678	3.51029	15.6059	5.14386	3.64722	13.4482	25.086	6.92268	4.50191	13.4122	3.31485	12.4716	4.50563	4.65402	35.7902	8.59139	9.72501	11.1427	3.03214	14.561	19.4682	2.54653	10.0494	18.7722
TCGA.AZ.6599	5.27421	10.3437	4.66813	2.1331	18.2222	28.5038	7.6451	10.3176	20.9328	6.26231	14.1371	3.65205	3.04512	29.1072	13.3887	10.6399	14.7784	3.1624	7.45107	31.618	1.97669	13.2953	34.2561
TCGA.F4.6809	6.80442	12.0442	3.70112	8.74429	26.6913	25.6375	6.30819	8.24392	17.0598	8.78001	15.5176	11.787	7.72651	36.7828	11.1126	16.2752	21.3894	11.9219	156.951	18.6085	12.378	13.7998	38.1908
TCGA.5M.AAT6	6.33437	7.60816	3.71778	8.26738	18.7999	27.3058	3.51511	5.84861	17.3173	9.12675	14.764	8.37129	7.18555	10.3524	9.25828	12.8313	13.467	15.3245	22.2528	28.783	27.9679	26.5624	28.3123
TCGA.3L.AA1B	7.90541	8.34584	5.22868	3.92887	26.5114	34.0171	5.45206	9.38731	19.5821	9.58564	16.4752	5.27202	7.6233	34.4008	11.759	14.527	10.6088	6.89709	5.67248	35.7502	3.355	14.2746	30.4864
TCGA.A6.6653	4.04404	12.098	5.73575	4.67735	20.9371	25.8608	5.34902	7.84744	17.6149	3.40233	13.0792	3.7378	6.33842	64.0282	6.12379	7.45705	6.98358	3.17106	3.24288	14.6078	2.29197	15.7005	23.7454
TCGA.AA.3560	3.88103	18.416	4.0086	3.18217	25.2201	20.6453	7.39568	2.69154	9.20723	3.09138	13.7258	4.13928	4.01634	34.0948	5.2013	5.1027	13.2759	1.67054	9.77304	13.9689	5.18372	11.0862	8.71356
TCGA.CM.5344	5.11517	10.8059	3.74596	5.46084	17.4153	7.17092	5.77663	6.03184	25.7325	6.15815	22.3075	7.07673	5.76943	11.9551	9.8315	12.823	18.7195	5.78026	6.51562	17.3242	4.08708	10.8599	28.2956
TCGA.DM.A28A	6.86086	6.43304	3.59351	8.55998	16.6987	12.4705	3.47437	8.88088	28.3855	13.1779	21.3699	4.31399	5.40543	25.8603	15.2254	7.96535	14.9252	4.60259	6.86485	25.6039	3.28441	6.69566	31.3199
TCGA.DM.A0XF	4.89892	9.44391	3.47453	5.63371	16.5837	22.0306	6.03104	6.94057	20.4256	11.6149	12.6296	3.56343	5.47791	20.6477	5.18716	19.3567	18.3072	3.35088	6.5051	19.0886	9.47231	11.5665	22.764
TCGA.AA.3526	3.95056	12.1358	9.19741	6.18843	11.2967	65.1486	7.24353	5.02083	11.6383	6.91866	9.80057	4.08023	5.01768	122.125	6.3044	9.2929	10.3289	6.08427	6.03283	17.9075	4.61219	9.25075	13.0826
TCGA.AA.3819	4.11171	14.5836	6.10353	4.70235	14.2693	35.7401	10.397	5.89304	17.6739	10.1755	21.7226	4.20743	5.28025	60.5329	7.81913	9.12586	13.175	5.3603	5.04276	24.1919	2.29121	9.28306	28.0987
TCGA.A6.6648	4.81902	14.5537	5.05188	2.64867	11.7628	17.5968	6.4283	3.99202	17.4078	5.35504	12.7396	5.71949	4.281	11.9802	9.83209	6.09952	11.4402	3.05839	5.84979	18.4607	2.41563	11.4599	18.6372
TCGA.CA.5256	3.47368	9.93045	9.28282	2.88629	8.07836	66.049	9.75084	2.12557	4.98699	2.93064	7.19617	3.11015	4.05245	82.8767	4.06327	5.99958	11.3105	12.2255	2.86587	17.4092	2.49952	4.14679	4.40102
TCGA.QG.A5YX	3.38137	12.1649	20.4293	2.48928	14.4104	71.3095	6.90527	4.01293	13.1893	5.84097	11.1712	2.94572	3.85252	73.6163	7.88898	17.9727	8.10073	2.95658	2.77279	24.3159	2.12881	4.53034	17.7469
TCGA.AA.3860	4.61618	8.47664	4.57478	5.76229	18.9925	18.2283	6.62178	7.63504	12.8541	4.50436	17.6727	5.43275	5.66505	30.3044	8.99006	14.8385	14.7386	5.6702	5.7085	29.2905	3.71325	5.97004	31.5427
TCGA.AA.3675	3.59273	8.09672	8.87234	3.30191	13.8294	35.9398	5.5922	5.34428	12.8967	5.43284	10.4762	4.50049	5.11407	85.8361	7.79018	8.51685	7.30472	3.71917	5.8444	16.0187	2.53903	10.6352	16.0886
TCGA.AA.3544	3.38373	14.1191	4.11792	5.24579	14.6003	11.4795	7.29797	4.7596	12.7856	5.18066	13.1057	5.02723	5.48397	22.4456	6.42365	10.6474	7.48287	21.0231	9.25389	18.0392	2.56337	8.99351	19.468
TCGA.F4.6570	4.14749	12.3161	7.21291	5.83866	31.5744	44.7564	4.28022	5.28306	20.5937	7.16486	13.9468	8.29859	6.48221	30.2278	12.7444	13.3584	14.8813	20.9635	17.3863	17.8538	4.43715	9.42536	32.0505
TCGA.G4.6588	3.91107	10.2485	3.63374	4.63289	18.2147	40.9501	3.81661	4.52122	19.3112	7.12175	11.624	3.30541	5.11727	44.282	3.65138	5.96177	16.2163	4.33274	5.06077	16.9116	2.17084	22.9665	20.9668
TCGA.D5.6920	3.7878	12.4054	6.56739	3.82362	14.9623	36.5543	7.34285	6.25107	17.3532	6.50952	13.4994	4.12825	5.82946	55.8513	9.44201	11.3984	10.5336	4.81934	3.96769	23.6722	2.04129	8.37451	24.8859
TCGA.AA.3866	4.6679	10.1195	4.78506	4.93963	14.2459	22.0521	7.93198	4.18014	22.2912	5.06076	16.5392	3.37878	5.86102	59.4445	9.41432	8.75311	11.8809	5.45025	9.58681	25.2521	3.57106	6.71442	17.8552
TCGA.AA.3833	4.89774	14.0704	5.36627	8.13568	18.6237	39.7747	6.86073	7.13712	13.1842	4.89547	13.325	4.99547	6.52581	24.4474	7.23227	11.653	18.851	7.98565	11.3476	18.4209	5.00143	20.8528	21.207
TCGA.A6.6654	7.66866	7.31162	3.80703	9.55474	25.2048	13.315	5.18631	8.34856	19.6021	6.66858	17.0481	7.7369	10.3502	34.0138	13.124	13.2856	17.1595	6.98746	14.2473	16.9335	5.68979	34.2797	32.3216
TCGA.AD.6889	7.42288	13.5554	6.56047	3.93671	21.5185	24.9882	2.76336	8.08109	14.6945	6.86612	12.1617	3.42208	4.87525	80.4776	5.28739	14.1692	21.3114	4.35723	5.24085	22.5128	2.25971	6.9736	15.6798
TCGA.AA.3975	6.72958	9.21634	4.00382	5.01171	26.9223	16.0551	6.61645	10.7351	21.6358	11.0241	21.1138	4.13153	5.569	13.6613	7.72605	9.49582	16.901	6.67504	34.1766	30.9661	2.73841	9.47577	32.6337
TCGA.AA.3972	3.71608	12.5636	7.10786	3.30721	18.4783	38.9294	5.7806	4.08857	15.8245	7.34951	14.5792	3.71413	4.39154	18.7158	6.18952	9.02086	11.2861	4.79721	7.60297	20.9812	2.81153	7.36035	15.7481
TCGA.A6.6782	7.10335	7.91632	4.6484	6.87779	30.7526	14.8245	8.02318	6.40285	15.6153	6.60055	16.3621	9.70696	6.62978	43.6901	8.72723	13.928	12.3671	7.51706	37.3848	21.1217	4.64302	12.696	30.1223
TCGA.CK.4952	4.15643	9.96388	3.12008	5.84042	11.9008	72.9468	6.24675	9.02608	21.7367	5.38342	13.3058	3.76105	3.24489	15.2907	9.91188	4.86997	9.49038	6.50103	2.88093	19.4616	2.03169	12.4623	31.8764
TCGA.CM.5860	4.06514	10.4758	3.18209	6.27432	18.8892	13.9436	6.42754	4.73574	12.2324	4.18583	10.1314	5.60468	7.0187	15.4607	6.86053	7.29556	17.068	5.28583	8.67155	13.5543	3.74037	14.8522	13.1812
TCGA.AA.3524	3.36433	12.8749	6.44141	6.11753	9.30333	80.4835	8.56945	3.58247	7.06564	3.33489	8.75423	2.86089	5.84343	106.492	5.32813	7.43684	10.9532	5.91657	10.8629	18.2756	2.70388	11.5577	12.4114
TCGA.D5.6534	7.03459	12.6267	3.69318	6.78239	25.6905	11.0628	5.64308	11.9336	15.6274	5.79381	12.0838	10.4987	11.7354	10.2156	19.2313	17.9898	22.138	10.2632	51.0118	15.946	8.60504	34.1924	30.7189
TCGA.G4.6310	7.69507	7.20466	3.92814	3.90547	20.8257	21.775	6.01143	7.40518	14.1801	5.20508	13.9399	4.1905	6.31249	41.645	11.1366	15.5356	12.4259	4.14898	6.59001	16.8411	6.02934	3.94062	27.3595
TCGA.AA.3867	4.46996	13.9106	3.66944	9.6541	17.5401	11.3218	7.97677	7.07986	18.1493	4.95593	18.7496	4.9675	5.97122	16.3945	8.79363	14.4149	11.7369	8.368	12.0267	26.9146	4.51793	9.35232	20.6909
TCGA.A6.6649	4.91402	14.1746	5.64701	3.46366	23.1086	32.2338	5.2268	7.36436	19.7401	7.67478	17.2052	5.75395	5.98957	42.0455	12.2541	15.4428	16.7273	7.87164	6.25306	21.358	2.85053	14.5175	34.8616
TCGA.DM.A1D8	5.46929	8.05714	4.41156	5.14357	27.7696	20.0209	3.57639	5.65813	23.4491	13.6713	15.1602	3.81177	3.98948	27.6882	14.2874	14.8634	11.2041	4.96247	3.25154	27.2709	2.0215	7.94089	20.3764
TCGA.A6.6138	3.79033	17.2037	4.86953	5.8917	18.8235	31.5832	8.79631	5.46014	24.7202	3.54312	16.4469	5.07963	7.69132	43.5178	11.9189	11.5539	15.5666	4.13762	13.3772	26.4161	3.04418	12.5501	34.0606
TCGA.CM.6170	6.36736	11.3005	3.93686	4.31604	18.7832	13.1171	7.19307	6.72099	23.443	6.61082	16.6171	4.69104	6.35593	19.8258	9.76418	17.5275	14.3838	4.05482	5.41463	25.0488	2.58511	7.86036	21.6345
TCGA.AA.A01X	7.43469	9.75064	4.06693	7.76073	25.3599	25.6662	4.14135	10.4084	26.3506	8.85688	16.4914	4.13052	6.9091	41.6952	7.99578	17.882	8.50636	5.73524	10.3528	34.975	3.70078	20.5116	42.3518
TCGA.A6.2681	5.25194	11.8139	4.08521	5.18609	39.7083	17.4857	6.43912	8.12182	19.4498	6.35518	15.1841	6.06689	7.12948	32.6541	8.76241	9.16779	19.345	7.34112	11.2617	22.1137	5.46152	9.86344	19.6798
TCGA.AD.6890	6.20157	13.2171	5.80553	4.4308	16.2286	27.189	6.19045	5.18846	17.4055	9.19899	12.6317	5.93565	8.09548	39.9647	8.87392	12.283	18.2775	8.07746	4.14366	31.2873	2.73765	5.64632	24.6824
TCGA.CM.5349	4.65693	9.28262	4.09145	5.6556	16.2849	13.3983	3.68492	6.7048	16.8873	6.27545	14.59	5.94955	8.87332	11.9955	9.38006	12.878	12.4844	6.59805	10.5569	15.268	3.54015	16.1934	29.9763
TCGA.AA.3532	3.75295	11.0361	4.71323	4.53193	14.4412	23.1888	6.90924	6.30537	13.8536	7.41671	17.3383	4.05193	6.87584	53.0435	6.91019	11.4347	10.0526	5.39228	7.71868	18.9851	3.456	11.8021	19.9199
TCGA.AA.3848	8.86466	9.24995	3.10198	8.15269	30.5115	14.8589	4.54765	11.4991	33.8093	14.9519	23.3532	4.07037	7.1677	47.8278	10.4771	7.9411	15.6192	9.90454	6.12127	31.0729	3.28046	7.36237	30.023
TCGA.G4.6314	5.8682	9.94973	2.86684	5.22331	20.695	5.98779	3.72735	7.65991	18.2029	6.37438	18.882	8.23516	9.93495	11.6947	11.9418	10.5482	11.9116	9.09542	7.78238	18.1252	5.96608	12.2902	36.958
TCGA.AA.A00U	4.03426	11.8593	3.36897	8.05578	18.0061	19.6124	4.34945	6.98602	19.7503	8.10034	15.5912	4.93507	6.28471	20.3207	8.92332	9.67045	21.661	6.37246	3.81849	29.386	2.32263	6.10653	28.0157
TCGA.AA.3549	4.30813	9.31749	4.05626	6.25504	20.7431	13.0744	7.20871	5.59961	13.5368	4.0943	12.4549	3.31561	6.06997	18.0339	4.23572	9.69436	21.9934	5.24452	32.6363	25.9544	2.27782	11.0493	14.1963
TCGA.CM.6162	5.0583	10.1382	4.26227	8.11127	13.9083	26.5662	6.29636	6.50682	15.0624	4.11577	14.7305	8.92819	9.18909	35.9757	12.8563	8.58943	10.4979	7.9663	15.5892	13.564	6.08628	20.8982	35.6015
TCGA.A6.6140	5.07079	15.9983	4.72502	3.44766	22.5387	17.6549	10.4487	8.52243	25.7992	7.03654	16.1133	3.0805	5.51882	21.2343	11.3334	13.5996	12.7705	3.97387	3.01852	21.1314	2.08577	11.2885	33.78
TCGA.AA.3821	5.24131	13.947	5.73328	3.92374	13.3607	54.3453	5.74163	6.5854	17.3403	6.88397	13.9612	3.37946	4.79469	37.1795	7.70164	7.83156	18.4357	11.4385	8.19709	22.6941	2.36054	13.1261	20.2154
TCGA.CM.6169	5.06454	8.76139	3.29961	6.75865	18.249	14.6726	5.82548	6.32603	12.346	5.0712	13.0458	9.45374	6.48633	11.317	9.44916	10.2122	10.7007	6.61479	27.2747	16.3194	4.01076	23.161	23.4869
TCGA.DM.A28H	6.35935	7.12061	4.37057	7.31733	20.7042	32.6272	3.50243	3.75053	18.3781	6.65351	12.5364	4.45113	3.49424	13.6819	8.70694	6.08874	15.7928	3.80702	8.91863	20.2954	3.64173	5.67182	20.6748
TCGA.CM.6164	5.52227	8.59951	5.2379	6.57104	31.3019	26.1793	8.4873	6.46769	23.2817	7.75233	17.1287	5.03574	6.56184	43.8802	12.1634	13.2405	15.3311	5.73836	4.05858	21.48	5.32573	15.27	25.1902
TCGA.AA.A00Q	4.2824	17.7798	4.95297	3.37474	18.1877	34.131	6.60656	7.66463	18.6032	9.56249	18.2222	4.69171	5.71269	44.5368	9.50959	10.1154	16.3002	6.13989	4.25819	22.5944	2.65864	11.9272	31.247
TCGA.CA.6718	6.19034	9.64949	3.92088	6.79738	23.5485	29.3742	3.69261	5.3533	24.4747	6.56383	17.5872	4.66829	5.53776	39.1452	13.0668	13.0034	17.889	7.35912	4.83675	33.2884	33.1186	14.8048	28.5286
TCGA.AD.6901	9.11525	12.2802	2.94294	5.9125	31.4431	5.4571	5.38376	10.8905	18.82	11.2959	15.8093	5.30917	8.96264	15.8867	14.6597	20.018	36.3501	13.1941	60.3484	25.5054	7.13129	22.1399	23.2302
TCGA.G4.6306	4.19338	12.6989	4.89917	3.07945	20.2913	19.2142	7.85523	7.5997	16.7418	9.09046	11.6247	2.30535	6.8713	18.9187	6.31643	12.785	12.3981	3.46598	3.64067	18.9617	1.9077	6.32969	25.8086
TCGA.G4.6311	4.43258	8.23686	3.7961	7.29047	22.917	11.7801	6.27337	7.85225	19.4511	7.70644	18.1154	5.63433	5.89268	20.6409	9.49343	12.4403	16.1751	3.49838	7.5178	21.9987	3.73195	5.33589	23.9633
TCGA.CM.6674	4.02717	9.01059	4.28994	4.80558	14.1182	35.0263	6.88735	5.04005	13.4526	4.33225	11.5607	5.26891	6.01575	54.5322	7.56437	13.6539	9.29556	20.4476	7.99058	22.1665	3.07113	14.9479	20.4956
TCGA.AA.3655	6.1674	13.8028	5.84773	4.61807	27.1222	37.5959	4.99808	4.92411	16.8038	5.48976	15.5057	4.21863	6.12696	49.8665	10.021	11.497	14.8358	4.16513	3.51537	24.6461	2.93072	19.8898	35.7799
TCGA.A6.5665	4.16107	11.9952	7.68668	2.96207	13.5351	39.4774	4.33643	7.08003	10.1456	4.32257	9.92198	2.37922	3.30617	53.7801	9.67471	8.66125	20.4329	3.08524	3.10604	18.2425	2.19333	13.345	17.314
TCGA.AA.A01S	3.68461	10.5336	3.26229	6.2046	18.3277	16.7838	4.34691	5.02926	24.2301	7.43464	20.3437	3.30929	7.17006	39.4326	7.34942	15.1806	18.5117	3.75418	5.51494	8.93416	2.05814	10.5269	24.952
TCGA.CM.4751	5.43942	15.0756	4.82204	4.41329	19.1586	18.5138	4.4065	9.0002	16.5436	8.06118	15.5139	4.60452	5.65234	26.4586	12.5163	15.682	17.1906	6.15773	8.95826	22.0909	3.31988	27.2409	26.0958
TCGA.AA.A03J	5.47798	12.0746	3.32156	5.56567	26.7588	18.5618	6.56903	9.92697	33.2419	13.5305	21.0359	3.27366	7.71733	8.34348	6.31752	11.216	19.0151	9.48349	8.78507	25.2055	2.34765	6.70121	33.1816
TCGA.CM.5862	4.3985	4.65195	3.39271	5.18685	16.7134	18.2959	3.41394	4.09422	8.61456	3.92202	10.3678	3.9505	4.11163	9.08256	11.3674	14.6785	11.3219	6.13905	7.9979	19.6199	2.98025	7.82712	22.0749
TCGA.QL.A97D	5.35538	12.9548	5.52659	4.51702	22.912	32.4516	8.01599	6.22223	19.9774	6.41328	19.2614	3.32192	5.19026	53.9876	12.2234	8.74494	22.8326	2.85073	2.34327	22.5272	1.92766	8.59893	37.2657
TCGA.AA.3812	4.81944	10.2648	3.68891	7.78835	29.987	22.9942	6.60141	10.6865	19.6469	5.97426	16.6997	4.72625	8.12031	23.0547	6.2289	17.025	13.8468	10.1857	20.3512	25.6472	18.3086	6.06917	32.4645
TCGA.AD.6899	7.69287	12.5902	3.6849	3.92888	27.1486	11.5495	6.18741	7.97485	15.8311	7.7616	16.1557	8.85877	8.089	22.3945	15.1644	19.7036	16.408	6.67992	12.2108	26.4841	3.25274	15.437	24.3389
TCGA.AZ.4323	10.6092	6.32751	4.01671	7.30756	51.6721	20.6058	3.37489	15.6469	25.1737	12.6085	23.3712	15.6028	23.3418	12.1844	12.7801	15.048	10.908	26.8041	13.6866	20.3738	46.9407	17.7038	43.6866
TCGA.G4.6317	5.64968	9.21255	3.35402	7.52918	28.4863	22.676	6.05539	5.72525	19.4434	6.64256	16.3978	2.5386	4.61664	24.5262	9.62716	14.857	17.9402	7.47524	3.86149	22.755	3.77684	3.14264	16.1385
TCGA.QG.A5YW	5.36213	9.40912	11.15	3.27286	15.0634	26.4941	5.84433	5.57431	13.1457	8.80678	12.2865	7.29153	5.14606	56.3355	8.34547	16.8529	14.2232	7.54651	4.1689	29.7759	2.23495	9.68807	23.0787
TCGA.A6.6137	5.04775	11.5602	4.54796	4.13113	21.2815	49.6768	9.74932	6.36929	19.6783	6.76592	16.9414	4.95992	5.53145	23.6098	10.2976	11.8845	13.2198	5.20548	3.73644	22.4814	2.8731	7.22285	31.5753
TCGA.G4.6304	4.33927	8.60667	6.28989	3.70717	19.6618	74.0108	4.10526	7.60434	9.26569	10.2386	12.1968	3.77942	5.1448	42.0764	5.7199	14.9776	10.6201	5.51311	2.71649	27.1692	2.22863	9.3641	23.1057
TCGA.A6.3810	5.26831	8.41406	3.99639	3.55889	12.77	19.0279	6.20558	4.91483	6.01029	4.13825	11.1655	3.8789	6.1943	19.3422	9.81737	11.3694	12.3626	5.68139	8.66406	22.3159	3.47108	14.2137	4.20553
TCGA.CM.4752	4.91748	13.4135	4.71331	4.51627	27.6063	13.9009	15.5345	4.88372	11.2358	5.10539	11.8417	4.72035	4.96819	14.8866	6.3931	8.25853	15.6694	6.91619	6.98435	20.3156	3.49256	6.65863	10.3188
TCGA.AA.3815	3.8909	11.6367	6.6042	3.42922	19.8946	70.2768	4.951	5.29968	17.4318	7.17092	14.4691	2.63353	4.7632	30.726	9.29254	8.1351	10.3404	5.55164	8.53236	22.6667	2.64323	11.9731	25.6375
TCGA.DM.A1D7	4.31657	14.2593	4.85894	4.37986	16.6435	36.0336	9.61577	6.58684	18.9739	7.91535	16.8553	5.74493	15.4373	48.4141	9.26401	11.8713	18.6555	6.62169	4.29816	21.8086	2.34546	10.1309	62.3601
TCGA.A6.3807	5.14419	7.3448	3.75946	6.14616	23.0979	16.6341	5.54588	5.27244	13.6426	6.47896	12.9786	4.38391	9.7585	19.1247	8.62792	15.0978	14.606	5.10442	5.30027	20.1313	12.7904	13.8794	17.4195
TCGA.AA.3837	6.11272	9.73733	4.76661	5.14264	28.0595	28.346	7.10534	7.1641	12.3683	5.35774	15.9189	5.84509	5.15246	53.6821	9.3655	11.3144	11.9058	3.98936	4.60549	30.5887	3.55615	8.21707	23.8978
TCGA.D5.6537	4.16875	9.37442	7.92702	4.34281	16.733	48.9197	4.78863	5.50458	11.9379	5.69681	10.4789	4.02952	5.30348	50.2319	6.76282	11.8194	12.7975	7.15575	2.79156	19.4584	2.22096	6.79445	19.8431
TCGA.AA.3854	3.57847	16.5411	5.58885	3.28296	17.8335	77.612	7.28825	7.37178	10.9732	5.05402	11.6745	3.76265	3.59904	32.0886	9.49452	7.88898	12.2409	5.28777	4.64168	23.1771	1.96902	11.3121	18.1923
TCGA.D5.6926	8.57838	11.5254	3.42619	6.00083	24.0307	10.1837	5.28267	10.7768	18.6483	11.3036	16.5224	5.37867	8.14531	23.9213	13.6554	11.3003	17.084	7.39531	8.39022	24.8425	3.14139	13.0167	22.4033
TCGA.CA.6717	6.7338	9.45031	5.60106	4.64173	16.8116	25.0871	4.18023	6.38894	17.516	5.29046	13.7234	7.88558	9.00423	93.0865	10.708	9.84617	9.83827	6.52577	10.0661	17.3208	30.6282	16.5286	26.006
TCGA.AA.3966	7.43005	6.15932	5.57587	15.3009	25.9645	37.3178	6.25571	8.02932	12.0306	4.27415	12.758	4.66265	4.87197	59.1818	5.47852	11.0385	12.3781	9.25437	29.6486	22.6004	3.55135	10.1391	19.5228
TCGA.CM.5868	4.67136	11.2722	3.10018	5.31753	16.2537	16.3298	8.71771	5.03524	16.6359	6.20825	15.4723	6.09241	5.73096	16.9132	11.1445	9.74278	15.0869	4.75447	25.1964	18.26	4.04142	8.59338	22.3896
TCGA.AA.3986	4.64681	11.7322	5.10671	3.19186	12.6164	32.6899	7.51274	6.55758	16.6887	7.11922	15.6033	3.67505	4.92601	55.9347	9.06858	8.54624	12.2596	5.63671	5.91686	26.8258	2.33224	8.17777	20.575
TCGA.AA.3973	7.59424	9.24321	4.22212	5.17489	30.7723	20.5456	5.64147	10.7424	19.7221	8.46021	18.4836	4.91098	4.7978	32.7936	12.0918	11.5723	13.2662	4.60621	4.82522	36.8588	4.47354	13.4775	30.8708
TCGA.AA.3673	3.84163	14.8826	9.76171	6.06314	14.843	69.5071	6.12943	6.39526	17.8822	7.4647	14.858	4.60933	4.94099	90.3072	12.1405	9.03206	14.1073	5.23064	3.32518	25.7059	2.27226	12.8253	22.2734
TCGA.CM.6675	6.72747	14.0173	4.27354	4.27276	45.1163	18.0406	10.2096	7.19243	26.6377	8.9703	23.0199	4.12125	7.66615	34.5055	15.1642	24.6182	21.9883	5.69208	3.12077	31.7686	2.14372	15.6127	29.2888
TCGA.AA.3538	4.70376	10.8266	4.67616	4.48183	18.5187	19.1403	8.30549	5.81715	17.619	6.01981	14.7018	4.48567	4.32815	17.9963	7.75862	7.98876	12.4513	7.47322	5.80098	19.9846	4.02154	11.7603	14.6393
TCGA.AZ.4614	4.88728	4.45833	3.09993	4.21735	21.6205	11.5905	3.43989	7.07497	16.6082	5.15229	24.0109	3.27374	4.46393	17.4501	8.5451	14.3871	38.5385	7.97522	5.85333	29.3501	2.061	17.726	32.8436
TCGA.AA.3994	3.97983	11.836	4.70674	4.8817	18.7057	32.1561	5.65931	5.55045	14.2981	3.92346	11.9991	3.74404	4.42496	59.4635	8.52145	10.3476	16.2143	5.81552	7.19591	22.4135	5.29457	20.3353	15.765
TCGA.D5.6923	7.64959	9.09953	3.58386	10.9676	31.7322	41.7333	4.32079	8.14897	20.2271	7.7834	18.7582	6.22871	8.01786	18.17	10.2774	10.3686	18.9243	8.23144	4.5635	21.3841	3.47984	20.2981	27.8204
TCGA.AA.3555	4.15567	12.6901	4.46161	4.25583	15.443	29.9596	3.67199	7.2534	13.808	4.5942	13.5283	4.34373	5.22898	123.012	9.53526	8.82779	9.85822	11.0676	4.61904	19.2997	5.4178	9.78569	15.0446
TCGA.AA.3949	3.14816	10.9682	6.91253	5.6876	11.3923	43.9359	7.52652	3.74024	8.37051	4.1268	9.38341	3.22598	4.77516	39.7737	5.93064	6.81613	6.59487	8.72982	11.7967	15.0586	5.95353	14.8094	13.4656
TCGA.A6.2672	4.97983	9.74777	4.90719	5.99047	19.8698	35.3927	5.07322	6.47452	19.6037	7.48264	13.7242	3.94773	5.39381	46.6142	6.83343	6.63654	18.2188	5.50881	8.59926	20.7105	2.69587	17.8187	28.0645
TCGA.G4.6299	5.58648	11.1218	2.76452	6.06979	26.0906	7.62531	2.65255	9.8827	28.4448	6.95646	16.7668	5.50191	5.42235	9.36167	10.2912	17.5497	12.4624	4.63659	15.05	20.801	3.26512	29.6823	23.0248
TCGA.AA.A00J	8.03164	8.28167	4.12553	5.13616	18.6333	46.2663	4.42577	5.85392	18.9262	6.43501	13.5248	3.21722	4.59475	22.4107	11.3722	6.95758	6.65008	5.14977	5.32703	20.8348	2.52126	16.6257	13.5416
TCGA.D5.6932	3.87184	10.64	3.64928	5.16327	21.2102	10.8651	6.78905	6.5349	16.8517	8.27674	12.3062	5.14204	6.27571	47.0727	10.3119	16.0745	13.5043	8.73158	7.86603	29.5476	2.91522	13.7796	18.867
TCGA.SS.A7HO	5.01054	8.86801	5.84772	8.38711	14.5178	35.38	2.58578	6.83618	34.1994	14.6306	21.3159	5.71823	5.94235	47.5237	7.58162	11.5139	9.57924	8.31331	4.8455	41.763	2.00937	9.57018	24.287
TCGA.AA.A01R	4.92904	13.4848	3.1036	3.03953	20.0433	14.8766	4.45518	8.55776	29.1761	12.5139	18.3378	2.6161	4.26072	28.2076	6.60367	6.59823	15.1999	6.05558	11.3095	31.5698	2.45774	15.0433	40.3171
TCGA.AA.3692	4.43351	12.3409	4.59673	7.35951	14.3149	25.6172	4.72642	6.67226	16.532	7.09826	11.0059	5.18341	5.04176	33.323	7.36693	7.50395	6.93343	6.21722	8.49887	26.621	2.84109	7.70611	17.0901
TCGA.G4.6625	4.53172	11.2225	4.82828	5.20554	21.0712	25.35	8.80249	7.38384	20.0843	8.05293	15.2953	4.92842	6.68744	25.9327	12.5378	11.7392	14.6083	8.63305	9.28234	24.3716	3.35458	11.8556	27.1334
TCGA.AA.3542	3.22984	7.46667	3.01435	6.45872	10.9685	15.4964	4.57208	4.59416	10.2474	4.98835	9.02036	3.06845	6.62523	27.8128	3.46564	8.27335	9.62881	18.0693	9.80973	18.3035	2.29298	3.34342	14.1813
TCGA.A6.4107	4.35083	14.31	10.636	4.14115	11.473	65.8324	8.13078	4.51465	12.167	5.1309	9.52089	6.06259	5.75731	71.0489	6.10754	9.60503	16.5467	7.22483	3.81967	18.8639	2.60263	7.74154	15.1671
TCGA.D5.6540	4.89959	13.0101	5.48943	5.17683	24.2504	33.7004	4.25774	8.85913	17.2676	6.86679	13.1065	3.53732	5.36494	54.3314	7.04442	15.1801	17.6578	7.53103	8.12405	28.2824	2.6637	24.163	19.3652
TCGA.AA.3980	3.02489	10.7644	4.45606	7.16408	11.8324	24.3616	5.42002	4.33293	14.8616	5.7726	10.083	3.42672	3.40702	43.6808	10.7741	4.34693	14.8801	5.86339	4.03518	25.7776	2.21262	7.88796	14.5489
TCGA.AA.3955	4.06244	11.4245	6.31936	3.9831	11.603	40.8664	6.38494	4.14625	12.7479	5.49423	10.3629	3.53168	4.22435	61.5974	3.9717	4.83385	11.8804	2.90559	8.77237	13.6797	3.01798	7.64586	12.3209
TCGA.A6.A567	6.91512	10.7276	3.54875	4.61302	23.0058	12.9627	4.84019	6.04255	18.5948	9.16396	17.703	4.87004	4.64661	19.7863	9.48695	11.878	11.0328	4.53805	9.92325	19.7156	3.28012	13.0122	21.0289
TCGA.A6.2686	13.5571	5.43789	5.26079	9.86788	48.1241	36.2669	4.90164	6.78896	14.9919	7.31718	14.282	5.08687	5.01726	36.638	5.08903	8.9173	13.0099	9.37275	10.3442	21.4318	5.62451	14.5344	22.5326
TCGA.CM.6171	3.574	7.39045	4.4863	2.8356	22.0717	31.8455	3.40515	9.7918	18.5756	6.49033	16.8887	4.05125	5.15979	32.387	10.3598	8.82628	7.91097	5.06992	3.03291	27.5834	2.02335	10.564	37.1205
TCGA.CA.6715	6.47376	10.1215	3.34223	4.74201	21.7918	57.2747	10.6432	5.46267	20.6834	6.59575	16.2089	4.63898	8.12898	40.4302	9.32014	17.6753	12.828	3.67558	5.10166	33.0714	3.20742	9.46819	12.8229
TCGA.AA.3679	3.76806	10.0539	4.14543	10.5456	21.464	19.401	7.10525	6.20351	17.7725	7.41477	17.6326	4.57117	7.486	18.0921	6.81399	9.98106	13.0162	17.0293	22.6008	33.2061	2.38581	7.06557	21.062
TCGA.AA.3856	4.92879	11.2749	5.21467	6.43809	18.0001	25.9173	8.407	5.45373	19.94	7.21126	13.102	3.89794	4.11937	37.4162	8.11731	8.16541	14.0563	5.61677	11.6033	20.8347	2.30663	9.85368	15.9262
TCGA.AA.3496	5.56539	6.58733	3.51664	9.88119	23.1112	10.3831	4.01042	6.78103	22.976	8.56967	17.044	7.30392	7.32681	17.5764	13.1271	14.9923	10.3355	6.37667	5.53102	28.8724	2.61535	16.2789	31.9924
TCGA.AA.A004	5.03527	5.57963	2.6862	5.12117	48.2447	18.8206	2.79911	10.1914	30.2422	11.7391	17.1085	7.68686	7.11164	8.72463	12.5805	19.5906	30.6204	41.1027	11.7047	31.1135	3.729	13.2664	38.5214
TCGA.A6.A566	5.76409	9.62498	3.8962	7.68141	17.1479	18.055	4.72608	6.47747	12.5668	7.19854	14.2559	13.5963	14.3458	31.1061	9.13423	8.2917	10.1887	20.3847	18.9893	14.7676	6.32113	20.9893	27.3332
TCGA.CA.5254	9.25978	9.089	6.85838	3.78918	18.9391	31.2528	5.18251	5.5749	19.2286	7.35499	15.8547	3.63672	4.98418	74.8638	10.0752	11.8812	14.3256	3.53237	3.65523	23.7865	2.68189	11.5411	23.7227
TCGA.AZ.6608	3.98228	10.7093	3.5005	5.64457	13.5114	4.79255	8.72751	6.17687	22.242	9.31957	14.5031	3.12506	4.45181	26.7189	5.96884	12.5979	16.2839	3.68257	1.86259	14.0137	1.91528	7.61204	31.8327
TCGA.A6.5666	6.05729	6.69488	7.06541	4.70463	23.835	67.2839	3.68205	3.64546	12.1859	4.31356	9.12881	3.59789	5.27284	63.3069	6.72781	6.72452	7.6378	3.7217	3.10848	18.8814	3.13397	11.5244	16.6793
TCGA.A6.3808	5.446	11.5988	8.31513	7.58694	16.0118	44.8781	5.00425	5.6663	11.6006	5.933	11.1022	5.2919	7.26148	78.4831	8.06294	8.09796	11.5082	8.75178	19.0175	20.649	5.89002	9.73595	24.4311
TCGA.AU.6004	4.78501	14.6532	7.69633	4.88036	17.8399	65.1022	5.39931	5.46258	16.511	8.08467	13.5553	4.29108	7.38574	91.4527	6.4372	8.58438	6.50525	5.39455	5.59363	15.8253	3.17196	18.3167	23.6363
TCGA.AA.3514	6.54117	7.86461	4.33965	4.69376	17.4059	34.4968	3.6337	8.36374	25.8879	6.56964	21.4053	6.1299	9.85615	52.2639	7.9877	10.7688	13.2364	13.8035	21.6915	22.6275	3.17946	5.27421	29.604
TCGA.AA.3950	3.97233	9.51457	5.99805	7.09672	12.6594	50.4744	5.87095	4.50562	8.89731	3.41791	10.443	4.42476	8.60672	36.9123	4.94915	5.25518	10.6929	4.72754	15.4592	16.3167	3.66869	17.4653	10.375
TCGA.AA.3710	3.88778	10.0556	6.58558	5.32301	15.1286	38.5891	8.68415	6.7984	13.028	7.10996	13.8577	3.04487	4.40804	28.674	5.79505	6.54771	13.5609	6.17784	15.518	23.35	3.12589	17.6357	25.4745
TCGA.A6.5659	4.59197	8.18835	4.3206	2.96864	12.5762	16.0569	5.88803	2.41876	2.65654	3.34676	7.07947	2.7203	5.35164	26.1395	9.00058	7.9022	7.96701	3.63486	2.5136	25.5342	2.6754	6.91268	-0.315866
TCGA.AA.3947	3.35614	10.2832	7.93932	3.02429	7.29172	52.8486	7.27582	1.9474	3.31104	2.04535	5.26269	2.7251	2.58936	88.3919	2.19287	2.18834	1.62017	1.88477	6.84811	2.66832	4.24586	16.7041	0.297099
TCGA.AZ.4615	5.19389	14.5287	10.1567	3.34679	14.5852	74.1141	3.45375	5.01231	13.4673	4.68901	12.127	3.46176	4.85782	66.3416	5.40614	9.83994	14.9728	2.92469	6.03855	18.626	2.33038	13.3642	16.4334
TCGA.AA.A00Z	7.10226	9.42403	5.89385	5.16311	25.9734	33.5783	7.51646	5.52431	24.2329	8.80384	16.0422	4.49038	5.58979	63.1564	10.5924	11.1389	16.3873	5.90765	4.30776	22.2959	3.41085	14.6516	24.2924
TCGA.A6.5660	5.07053	11.838	3.89432	4.98249	19.0155	8.62309	7.2033	6.17468	13.6517	3.66664	13.1281	4.9499	6.63618	16.2945	11.9049	11.5136	14.4393	3.99407	5.45048	17.363	2.62495	9.62185	14.9519
TCGA.D5.6536	7.65111	5.567	3.51314	6.54418	20.0091	16.1684	3.82227	9.62687	17.9145	6.17777	12.9806	4.63915	6.23404	24.0395	10.4078	13.0717	15.4631	17.2895	10.5095	25.1425	4.48407	13.7573	24.5816
TCGA.D5.5539	3.78763	8.78901	3.45036	4.68391	17.705	29.6752	5.99208	6.25335	15.9833	5.88307	10.825	6.27428	6.47884	34.8055	8.29893	8.5235	17.1199	4.14982	11.5526	19.0786	3.38002	12.6974	22.6504
TCGA.D5.6930	5.7246	10.75	5.41162	5.51204	15.4192	35.0603	5.11903	4.74813	12.4183	5.2865	11.3144	5.63745	6.7627	30.0503	10.3594	10.0904	11.6887	5.24452	6.10772	23.7638	4.61649	25.3929	17.1275
TCGA.DM.A28M	3.76586	9.31429	9.08723	3.76914	13.7773	31.0608	5.70546	4.7499	15.5454	4.70509	7.30294	3.45401	4.05077	36.8468	7.08676	7.72143	10.9955	5.56224	4.46395	17.1035	2.7855	3.94374	21.065
TCGA.AA.3516	4.00565	9.91394	4.2094	4.18417	17.3711	31.6584	5.57774	3.6227	14.1133	3.82443	10.419	2.48005	3.93636	34.7494	6.2087	7.11259	37.6382	5.68408	4.51107	24.7219	2.87849	44.8212	16.1261
TCGA.F4.6704	7.23599	9.78955	4.64183	7.88872	17.2296	27.7544	3.85921	8.03328	17.4828	5.74793	25.6331	12.4572	9.89782	17.2524	11.6726	13.3379	11.4892	6.7681	6.89616	30.3725	4.33413	15.6706	33.0751
TCGA.AA.A02W	5.64917	8.87062	3.00914	5.45402	18.1765	5.50059	2.99022	8.05765	11.1733	6.81324	15.8151	3.42857	4.24599	13.0238	7.41886	10.1354	9.67585	3.64227	5.84037	22.7753	3.67442	13.7267	20.513
TCGA.AZ.6600	4.27801	8.69965	4.14901	6.91013	20.7085	16.6423	5.64612	5.89895	17.4603	6.47071	10.5399	8.27981	5.54728	26.2471	12.0151	7.33614	11.2467	10.7292	8.73913	20.7836	4.88789	21.8981	26.2607
TCGA.AA.3970	4.52506	13.1013	6.12514	4.46692	12.0005	43.8346	6.71966	5.85746	13.1729	8.09832	12.4594	5.74308	4.07484	30.1297	7.48131	7.4717	13.4629	8.12365	6.86729	18.1093	2.45842	8.50233	9.79262
TCGA.F4.6856	5.99367	13.2418	5.84525	3.79424	16.8836	61.0271	6.63724	7.63192	16.2487	4.09405	12.0554	4.42763	5.34684	50.1837	12.3118	17.556	14.4079	15.1542	3.15342	26.6972	2.4772	15.7953	19.8335
TCGA.A6.5661	3.27329	12.7273	7.83	4.15252	13.5646	50.4729	5.69878	4.64273	7.66302	4.09068	9.9903	2.79485	3.88164	82.9985	6.28218	7.48273	10.6904	2.46443	3.68098	12.097	2.23284	12.4571	16.3441
TCGA.AA.3663	3.81775	15.1411	17.6683	4.86234	11.2958	73.8427	10.3837	4.21277	11.4519	6.85888	8.4372	3.55417	4.2608	78.7806	3.32484	7.66072	5.60286	10.1258	4.35337	19.9314	2.13816	11.2716	13.9593
TCGA.A6.2684	4.85597	11.1448	6.86316	2.66349	8.74637	47.8583	6.78288	4.12348	3.02442	5.19144	7.50756	3.5497	4.98738	66.1963	9.73893	8.59532	9.64253	6.7734	4.03123	16.1033	3.91516	9.41585	0.318633
TCGA.CK.4951	6.35884	12.7529	5.11594	4.30787	23.709	39.8057	5.60902	3.41012	11.1541	4.25327	11.6212	5.08274	7.0964	39.7855	8.25525	11.5744	25.6888	4.19694	11.574	21.7774	2.83907	19.0529	24.58
TCGA.AA.3562	4.18292	10.0658	3.7914	9.10139	24.5294	13.6286	10.518	5.6518	15.6414	5.11524	15.7472	4.85412	5.41545	14.8614	6.42104	9.49195	14.0002	7.40818	6.32332	24.7247	2.43222	5.20243	17.7164
TCGA.CK.6751	3.89588	12.4308	6.58285	6.91888	10.1856	50.0208	5.35773	4.35351	15.4842	3.89803	9.97212	6.94835	8.9639	78.4872	9.23228	7.13044	15.7748	5.45513	5.79257	19.0127	2.4585	12.2084	25.4965
TCGA.DM.A1HB	4.29759	9.21668	4.03661	5.44644	15.1762	28.9592	3.91432	6.60902	12.0099	5.46156	9.13941	2.47812	4.79334	38.3734	6.79085	6.86817	16.6332	9.51176	3.59834	16.2177	2.35793	11.8513	13.9997
TCGA.G4.6294	6.48287	7.95195	5.47534	3.18723	24.6671	21.843	8.55804	4.93043	13.9236	5.9042	18.7806	3.32437	4.58524	39.7134	8.02019	8.60753	14.7448	2.24801	5.13726	18.6821	2.43281	7.67624	17.6171
TCGA.AA.3846	4.44701	9.4322	6.75922	4.47248	13.4694	43.0865	7.95032	4.75901	17.4482	8.48387	12.1342	3.11647	3.98973	63.0853	6.18564	5.80348	10.681	2.81859	6.8598	16.0307	2.33518	8.13317	11.3954
TCGA.F4.6855	6.74257	9.50353	4.14491	5.18458	18.9685	20.3659	4.54596	6.34745	11.9818	6.52493	12.2556	6.40165	8.29634	17.7336	10.9561	8.14646	13.356	6.36564	9.43785	21.2534	6.06792	17.4016	21.2736
TCGA.A6.2674	5.59753	8.05402	4.15576	4.0092	10.0678	21.0628	7.19434	4.08115	4.40391	4.26203	8.58865	3.51811	5.38329	20.3185	7.53315	6.57608	12.4131	7.69208	7.53657	25.2942	5.61845	14.6524	0.502093
TCGA.AA.3662	6.86331	9.40306	4.47477	5.52248	26.2232	21.3098	5.63463	7.47592	24.1666	9.60939	12.5324	4.5095	4.28622	12.4414	11.478	10.3792	36.3098	10.6296	16.9059	20.7774	2.34689	13.2991	30.0221
TCGA.AA.A01T	3.69592	14.2348	2.55911	5.70814	37.5965	5.69409	6.98616	7.11562	30.6753	7.59589	20.3903	3.1564	3.69358	15.4743	6.44806	18.2052	20.4176	4.69641	4.20282	31.0162	2.03893	7.02443	42.0231
TCGA.QG.A5Z2	5.47443	17.8686	9.6646	2.2962	17.2905	49.4582	6.33245	8.74293	21.679	7.93429	14.1616	2.46885	4.43018	57.3812	9.83369	11.0166	9.73543	4.33216	3.3755	27.7239	3.19748	12.8394	31.2541
TCGA.AU.3779	5.99974	7.81551	5.69655	4.18308	22.4838	29.2223	7.44521	5.8099	11.0659	8.62836	15.4926	4.88007	5.96053	43.9247	6.94655	14.9623	16.4823	5.19639	5.17252	25.2965	10.0841	7.29606	24.8124
TCGA.CM.6166	5.41773	6.21499	3.97828	8.01561	19.28	10.7508	5.2224	5.29782	16.4747	5.1602	12.9465	6.94195	5.74106	24.8818	10.8274	11.9174	17.3238	3.99626	2.06009	21.2355	2.10657	8.42685	30.5598
TCGA.CM.6168	6.03375	11.6763	6.58541	8.24144	15.6448	46.1603	5.12689	5.57001	15.294	5.80931	14.6943	8.8282	8.97889	54.0073	10.8196	9.43537	13.6895	7.95418	16.6264	15.9805	5.43246	18.1568	28.2276
TCGA.AA.3667	5.14723	11.3108	3.04048	6.61946	21.4386	33.4842	7.88346	9.26522	33.6595	11.4445	39.6705	2.81667	5.39996	15.5183	8.25441	10.6401	12.5289	6.95069	5.67181	31.1608	2.60819	8.53296	35.4728
TCGA.AA.3664	5.68824	10.2777	3.74776	4.31267	20.3166	48.5489	4.59997	9.45519	16.5747	7.18625	18.0075	3.15606	4.15995	31.322	9.25399	6.99943	12.2546	2.86352	4.7037	17.2756	2.45261	12.8997	16.8362
TCGA.AA.3666	5.1355	9.88968	4.03388	4.09795	16.6927	16.7459	6.87797	4.25738	11.5773	5.59923	20.387	4.03542	3.32494	15.3579	9.03164	5.94569	13.3186	4.8509	6.632	18.39	2.18272	8.21429	13.1819
TCGA.AA.3930	4.12732	8.70647	6.54202	8.34013	10.2301	20.3718	4.18598	5.72516	25.0852	6.13054	10.6186	4.08394	3.68146	15.0887	9.3512	8.24396	22.0466	5.66448	7.47817	19.5751	3.08604	7.54144	18.5868
TCGA.AZ.4308	5.34323	9.11469	3.07183	5.17532	27.289	14.768	6.63606	7.45374	17.3279	7.78298	14.9413	4.90584	7.80943	22.3916	6.38797	11.8248	12.866	8.86562	10.0247	20.3522	3.85543	6.91419	23.2311
TCGA.AA.3506	5.37023	10.7159	5.52479	4.68139	18.271	31.6687	6.86774	6.56787	17.5886	6.05172	15.7773	3.75415	8.41352	25.5069	8.35776	7.98564	18.3725	8.35227	7.74005	24.2087	2.7502	9.25269	25.9195
TCGA.NH.A8F8	5.92195	6.40474	3.56045	5.84287	22.1204	11.183	4.69041	8.69706	20.5072	11.5651	18.0466	6.29829	6.07973	18.2177	7.09198	18.8922	18.0191	6.64895	4.97434	22.1836	4.47245	15.8993	26.9316
TCGA.AA.3855	4.66554	10.8873	7.0257	3.33155	17.1361	51.8837	7.06553	5.4991	19.3167	6.45757	12.9707	3.47894	4.97534	48.4839	8.4808	7.72598	19.8158	25.588	5.45637	23.5643	2.06395	7.60741	21.761
TCGA.AZ.6606	3.87673	13.746	4.65156	3.69648	24.8998	17.0354	5.77417	5.5319	17.4461	5.59459	12.7064	4.11839	31.8303	21.5038	10.7605	12.2042	23.6785	3.16913	2.69007	16.0387	2.23983	15.9609	22.1366
TCGA.G4.6315	4.66967	13.5502	5.20015	4.27882	18.5343	20.6505	7.42298	5.95671	25.5428	6.32731	16.3652	3.78531	4.19345	34.6418	11.2957	11.2973	14.6049	7.6941	4.32821	28.0136	1.93777	7.31508	21.8188
TCGA.G4.6309	4.25945	17.0067	5.7794	3.36279	14.0653	71.0387	5.93105	4.08258	14.0083	7.48845	12.0609	3.63242	5.34894	51.8285	9.44318	9.10169	20.9039	19.002	8.64698	21.3596	9.31092	12.123	18.5767
TCGA.AA.3956	4.26004	9.71316	5.98694	3.89343	21.305	19.4161	7.32814	4.76381	14.1732	5.77681	12.8532	4.43251	4.21913	25.2051	7.8724	11.7289	11.5485	4.84804	6.61534	18.001	2.96197	6.44422	21.12
TCGA.DM.A280	3.60631	13.5753	7.73195	2.96939	13.0283	26.8052	6.04845	4.17205	9.12966	2.87389	8.25142	3.1906	5.18698	64.1885	5.94612	13.4907	8.74889	19.9653	9.34175	18.4333	3.40285	9.20304	14.2917
TCGA.QG.A5YV	4.20148	10.5462	6.34592	3.17611	17.7036	29.9384	6.49795	6.22299	21.9954	7.19021	14.6174	3.36489	4.81506	76.4308	13.0781	11.8759	20.0524	3.16997	2.55029	26.3859	1.94998	7.24414	29.2008
TCGA.CK.5913	3.93334	12.1078	8.27746	6.59504	13.436	79.991	5.61164	4.86019	13.9952	4.36189	11.5208	4.60486	6.96205	77.6566	9.18077	7.28756	13.5476	5.31133	3.59422	20.0662	2.39103	24.247	34.1905
TCGA.G4.6320	7.16216	9.54227	5.39514	2.91012	20.5027	19.1423	5.76437	6.89916	16.717	7.23955	13.8431	4.04098	5.11955	33.8062	10.2601	15.6427	18.7143	5.9355	2.136	17.6338	2.13226	29.5905	23.3412
TCGA.AA.3877	4.26139	11.6135	6.59617	5.40005	13.7768	48.2886	6.94643	5.36477	11.541	5.56361	12.1766	4.03398	5.08621	27.5403	7.46725	8.28547	10.3052	15.5496	9.49516	16.2534	4.05204	19.8262	19.4131
TCGA.AA.A02J	6.78121	10.0608	3.36717	4.95799	24.4082	13.6897	5.42306	7.19336	19.5452	6.15697	16.3265	3.23786	5.25828	26.9276	7.75012	9.42619	18.0126	4.62716	2.10352	25.6583	1.96573	4.88494	21.6092
TCGA.AA.A00O	6.54092	8.9257	3.81908	5.45722	23.9102	33.687	5.88947	9.81811	16.5242	8.02615	17.4456	9.5475	12.9854	34.0706	11.1248	9.69546	18.6726	16.697	10.6619	15.5768	3.05732	33.197	24.3707
TCGA.DM.A28F	3.67811	11.5177	3.78679	7.48118	21.8856	10.3223	6.93265	6.72588	19.5508	9.98703	13.7451	3.14688	4.48077	16.4866	9.29649	18.2966	19.7747	3.2006	2.03216	20.6929	2.32878	6.28636	23.614
TCGA.AA.3862	3.74106	11.858	5.1712	3.44682	19.1391	18.691	8.93713	3.63551	10.6279	3.44755	11.9795	2.74271	3.43261	14.168	6.2321	10.1289	20.1802	3.31789	5.71422	18.6884	3.00796	6.84468	18.3066
TCGA.NH.A6GC	10.0267	16.6023	4.51773	3.72106	24.2964	29.3426	7.07643	10.2514	21.5676	15.2643	17.1698	3.48711	6.34221	29.5963	15.0105	20.1536	18.2578	5.93399	13.1234	35.1624	3.92569	13.1882	24.1341
TCGA.AA.A010	6.90997	10.2817	7.51373	3.10302	21.3007	48.0378	4.41943	5.52642	17.2819	7.47354	13.8494	3.99448	4.48809	52.3985	7.88444	6.80796	15.944	6.25096	5.69217	17.3655	3.14105	7.51207	18.5067
TCGA.A6.2675	4.82534	10.1779	4.3001	6.71646	21.1441	14.7117	8.47961	7.24572	18.1245	8.02691	15.1873	7.00664	7.12864	15.1242	10.0397	11.5839	14.3801	5.56536	13.2186	19.3846	3.74062	12.7711	24.7574
TCGA.AA.3519	5.48557	9.52029	8.4341	4.58607	22.1486	49.1127	7.7789	5.73924	21.2041	7.11889	15.3129	4.50757	5.27183	84.7564	6.65905	7.47944	16.0102	12.4984	5.14988	28.7762	2.6583	10.7905	19.2938
TCGA.D5.6922	6.24164	11.9829	3.11026	4.70362	22.4299	7.79432	3.81331	9.85369	31.8385	12.7199	20.9846	6.91979	7.23724	18.1451	14.4297	12.2413	17.6281	5.86398	6.44114	27.7308	3.97522	11.7453	37.953
TCGA.G4.6323	4.98684	17.6929	9.12515	2.05724	15.2145	27.2085	7.93012	7.31158	16.9676	9.35182	14.3121	4.20423	6.16711	32.4061	11.1116	12.4364	12.8014	4.88094	3.38341	21.3666	3.09994	6.80942	28.2139
TCGA.AA.A01V	4.23853	13.0377	5.53897	3.39116	18.2474	22.2362	5.47606	7.96954	26.7012	9.85492	15.5408	3.74707	6.35736	28.8865	7.36272	8.39468	8.94825	5.90656	5.11967	35.64	3.5794	7.17614	33.1257
TCGA.AA.A00K	4.76367	9.69581	4.74346	5.34018	18.9324	43.6605	6.54858	6.29526	15.0502	8.34932	12.3431	4.25115	5.83787	139.86	6.30953	7.66173	12.1126	9.33952	6.87663	21.539	2.35835	8.29894	30.2091
TCGA.A6.6651	8.52387	5.60869	3.39262	9.75211	23.9212	21.2733	4.56845	8.38237	15.458	5.20693	22.3621	9.79078	11.5845	14.9822	12.3345	12.324	16.9562	14.2988	17.8109	19.0049	11.9725	19.3931	46.5944
TCGA.AD.5900	4.44786	11.594	4.67539	4.85097	13.8989	60.565	4.58214	6.43784	14.3629	4.98809	12.6294	3.40406	7.74595	95.5605	6.51135	9.02297	22.3928	4.27149	7.54675	14.2788	3.12361	18.4989	34.1469
TCGA.A6.2679	4.30096	8.00804	3.39433	6.57862	36.0857	14.6362	7.14777	7.09386	17.7863	6.38861	10.113	3.17501	7.46032	31.7207	7.69482	16.2427	21.6841	7.83933	8.42725	27.0207	3.08293	4.86012	26.6291
TCGA.AA.A00A	3.10403	12.47	3.93378	4.67583	17.3143	40.4426	5.34141	4.45022	15.2829	5.80628	12.8115	5.14423	5.24759	39.5823	5.52456	7.3161	15.0411	5.41575	7.26282	23.6793	2.48689	9.63245	25.2877
TCGA.AA.A00E	6.79615	16.7935	4.33469	5.78847	19.4134	46.3172	5.40185	4.84561	19.7197	5.87549	17.1642	2.86224	4.28681	45.6858	3.90808	9.37045	11.7935	14.834	8.76109	38.2249	2.19561	12.221	23.1728
TCGA.AA.A01F	3.84922	8.94894	4.44325	2.86111	22.1097	29.355	4.97272	4.53159	12.1297	6.0316	9.70221	2.26095	3.9734	37.9818	6.03163	11.4693	23.3062	6.12819	4.46496	22.4737	2.55815	13.4016	10.6128
TCGA.AA.A01P	4.52936	8.64963	6.0463	3.67804	17.0619	22.9584	4.47446	5.85232	13.6929	6.36057	13.2913	4.60107	5.06769	19.1449	7.81761	9.49195	24.1375	11.4048	8.80561	17.9809	5.72997	17.0464	18.7125
TCGA.AD.6888	5.45165	11.1103	4.04669	3.81074	24.5489	34.8328	7.34116	6.49889	11.5567	5.17325	12.5858	2.88482	6.85404	23.3881	6.58196	29.2558	8.63091	3.82132	6.06001	25.0547	2.46853	12.0563	12.2923
TCGA.DM.A288	3.91056	14.0121	4.17711	3.64823	24.9819	19.7052	6.08057	5.34361	16.7036	4.46116	15.8716	3.15278	5.53625	40.9884	11.4922	11.8367	20.248	11.4984	3.44249	19.6591	2.40602	5.34162	24.2878
TCGA.AY.5543	3.67027	14.5912	5.42905	2.60371	11.411	14.6454	10.938	3.86326	16.3697	4.85885	9.08809	3.37087	4.91532	52.2823	6.86802	14.1641	18.9605	2.88851	5.60145	20.7192	2.00145	9.31311	19.4374
TCGA.AA.3495	4.26476	11.4504	5.34808	4.2027	12.8063	21.2719	7.0542	3.99337	8.41981	4.12116	11.1372	3.75516	3.59879	31.4214	5.40572	7.14964	11.0211	3.91623	8.26147	15.7489	2.33476	12.9138	10.2819
TCGA.AA.3851	4.98017	12.2084	6.17143	4.29919	13.6799	28.1012	7.79268	4.95362	12.3131	5.06539	9.98811	3.94495	4.6839	57.076	6.6317	9.18218	11.5799	6.30961	6.37306	25.0818	2.59665	6.81178	18.0837
TCGA.DM.A1D0	4.57138	10.987	3.9717	3.02455	22.4409	14.4609	7.22147	5.18829	19.0625	10.4492	24.1466	3.01521	4.52236	25.1387	8.9011	13.841	19.3911	3.77218	5.85837	21.1267	2.17741	4.58386	23.426
TCGA.AZ.4313	4.67204	10.0718	3.62443	3.12837	28.9205	51.086	5.03485	5.16417	13.3423	3.71674	12.9047	3.01892	3.75907	36.3069	8.55444	7.3049	20.9552	10.871	5.80123	23.2592	2.57163	8.44183	19.2825
TCGA.G4.6303	3.83775	9.89448	2.90246	4.71296	25.2045	7.56751	5.58535	7.87577	29.8923	6.15975	14.1806	5.12073	5.53793	11.8744	9.54578	11.197	12.6871	3.65935	6.27393	21.5145	2.57643	21.2503	22.0006
TCGA.AA.3552	5.11922	12.3145	4.07957	6.5846	20.6804	10.6339	6.16848	7.98109	18.5863	9.83025	21.4272	7.29785	5.13992	16.5131	8.06757	10.5969	16.9917	7.85094	11.534	28.7528	3.7167	8.90591	27.4682
TCGA.G4.6293	4.71642	14.4816	8.84757	3.03667	12.7664	26.1777	7.40954	5.85055	15.3022	6.523	16.4103	5.00726	5.96255	43.5259	9.2635	12.8367	12.8719	6.87715	5.83044	21.1586	1.96312	9.0599	25.5406
TCGA.D5.6898	4.4152	9.83005	4.09999	7.78684	20.1771	17.6153	3.10357	5.77676	16.6228	5.9346	16.4745	7.12382	7.5174	32.111	8.67631	20.0175	10.9835	3.99693	6.58799	20.6959	6.95524	15.0693	19.6017
TCGA.A6.5667	6.80577	9.86408	4.57999	6.88091	24.5226	23.156	5.82785	6.51221	20.4267	5.84021	15.7113	5.12031	7.02215	30.9926	8.68371	14.8199	14.7488	3.69317	6.92898	25.9737	3.94211	9.66115	27.7102
TCGA.F4.6461	5.97443	8.43293	2.96447	4.99563	22.0027	18.7463	2.49415	9.29709	21.249	5.51334	18.2615	8.79694	6.10987	36.3128	12.9216	13.674	10.1989	12.8891	6.79029	21.9868	4.17552	16.6893	32.9344
TCGA.F4.6460	5.52362	7.24003	4.23707	4.76332	25.9307	18.2128	3.91035	8.90736	27.481	10.3228	21.0787	8.29472	7.2752	28.6761	14.448	10.3997	16.3216	8.23463	6.21224	23.3296	3.47529	10.2629	34.9408
TCGA.G4.6628	6.02649	6.05834	3.809	5.81575	25.3458	29.8732	3.10061	7.13914	15.1503	7.00816	14.455	3.3071	5.53246	33.8888	8.99536	14.3583	15.6867	5.79776	19.2481	30.9898	2.8047	27.6867	37.1724
TCGA.AA.3688	4.62698	10.7421	4.40985	4.73182	24.4827	21.2043	10.1025	5.98715	17.4481	6.90636	15.8646	4.00029	3.78273	32.1244	7.50394	7.32149	13.471	5.52169	3.98393	21.0301	2.39743	7.61372	12.7612
TCGA.AA.3548	3.84669	11.349	4.38671	3.87288	23.9055	19.3209	7.86478	5.82719	18.634	6.67582	18.3542	4.91789	4.63777	39.8454	7.86895	10.0948	18.1041	6.35917	8.22385	36.2016	3.01765	4.60843	26.9202
TCGA.D5.5540	3.95638	9.01118	4.68112	9.3828	9.89537	15.9036	4.3393	3.46822	7.51387	5.82388	9.25729	2.64339	3.23192	74.838	6.44318	7.60178	15.143	2.60991	3.53792	11.7902	2.79586	3.6111	8.19708
TCGA.AA.3977	3.96245	16.8444	9.16581	4.48006	9.06305	63.1954	5.78398	4.43252	10.9954	5.93915	8.91123	2.93216	4.4774	76.0971	7.21199	5.14017	11.7828	8.26164	6.71859	18.4335	3.04115	10.0494	16.0105
TCGA.CM.6161	5.0999	17.3977	6.64562	4.13113	11.4716	33.0519	6.21404	4.43361	12.862	4.97193	18.8887	4.26538	5.49096	33.7537	10.3462	12.4042	12.3554	3.66944	9.5757	27.8943	1.95495	21.1793	16.5982
TCGA.AA.A02E	3.97165	12.2459	3.6732	5.34532	19.3272	11.3556	5.86639	7.07776	14.5518	6.76541	15.8931	4.62575	4.37108	33.3608	10.0437	22.2189	11.6132	6.73798	9.29378	28.123	18.0909	10.7772	18.0419
TCGA.AY.6386	3.12825	17.5295	10.6552	3.37819	13.029	51.3308	7.47006	5.79675	12.7193	4.06331	11.5493	4.08124	5.10119	129.338	8.33865	11.5503	9.8312	7.25344	5.46252	21.2538	2.0033	6.91259	24.2059
TCGA.AA.A00L	5.25067	9.80083	3.4168	4.59895	29.7047	17.565	5.96004	8.0208	24.0976	7.53787	17.8372	3.70419	3.31745	43.2999	7.49511	9.31404	15.9247	6.46838	4.57116	24.3852	3.11317	5.79442	24.2492
TCGA.CK.5916	3.07712	9.46875	3.67285	4.42112	14.55	42.4583	3.8478	5.43037	17.7047	3.77594	12.4836	4.22857	5.85042	39.0795	9.69011	6.10777	11.9476	3.10955	8.7552	16.3472	2.84985	27.0113	29.1194
TCGA.D5.6541	7.22831	11.5121	4.07385	4.96767	10.1114	34.6516	6.56616	4.66128	12.2384	4.56692	11.7241	6.45051	9.47826	16.5025	8.08508	13.0091	9.0091	3.89512	11.7159	11.2871	3.04452	10.5747	16.7099
TCGA.AA.3869	4.06244	11.5696	6.33541	4.32235	16.613	20.5835	7.39889	5.19841	14.001	5.36809	11.3221	3.9441	3.81118	37.9112	6.58188	9.28701	7.11975	7.27565	21.1609	19.2386	3.79714	14.2423	13.436
TCGA.CA.5797	4.21659	9.04462	3.2827	5.23232	14.9873	13.7666	4.1678	6.60328	21.0115	6.47113	14.6253	5.46307	9.79377	13.6017	7.59812	6.96373	12.0035	7.89663	5.21334	21.1139	3.08242	13.2479	31.8013
TCGA.AA.3531	8.98894	10.1089	3.45933	7.72453	33.6075	23.5462	6.72954	10.3213	26.5574	9.47063	27.6764	2.97933	5.87803	56.9653	9.87518	11.4419	13.5528	6.17439	3.91787	36.1145	2.185	7.12439	33.7144
TCGA.CM.6172	3.93183	12.4414	4.94119	2.96965	13.5591	19.4854	6.39601	5.85046	21.6353	8.68276	18.9078	4.34002	8.65133	16.5073	12.7312	10.6617	14.6151	4.19071	5.76454	17.4817	2.15459	9.59837	39.2351
TCGA.AD.6963	4.31345	8.44682	5.48542	6.19929	22.1689	45.5897	5.8969	5.23433	20.4258	9.00634	12.7135	2.51914	5.65208	60.7109	8.44571	12.2047	19.1585	8.51433	4.30902	27.1222	2.55444	10.7566	34.1736
TCGA.A6.A5ZU	7.2073	9.55474	2.95567	4.24	25.1703	7.65349	5.152	5.64758	15.117	6.58362	16.7992	7.51106	5.87129	26.8144	9.04965	21.0609	20.6111	4.10143	6.60507	16.5773	4.36311	8.09547	15.5103
TCGA.NH.A50T	4.54404	10.0642	5.67067	2.40827	13.2978	38.5585	4.6211	4.13638	13.9165	7.54208	12.6538	3.49503	4.01305	70.9797	7.85523	7.45873	13.6454	4.92654	5.68426	21.2766	2.60625	14.016	21.7023
TCGA.F4.6808	7.05189	9.79519	5.07221	5.49116	33.2239	44.0538	11.5896	4.26556	18.8981	6.50094	14.5153	3.28267	7.48322	13.4152	6.15282	18.7489	14.335	4.20266	4.94287	25.9175	2.03439	8.08386	25.46
TCGA.AA.A01Q	5.13474	7.62147	4.09341	3.68882	15.2269	34.6069	4.86741	5.93672	9.01399	9.08355	19.382	4.2049	3.99739	31.1802	5.86996	10.4769	8.27392	5.00808	3.70101	18.1741	2.25702	11.1346	14.7163
TCGA.AD.6895	4.07703	14.1296	3.6363	8.23993	25.133	34.6923	4.63742	7.71396	17.4678	7.15358	11.2915	6.11676	6.07527	45.6814	5.60889	10.6074	18.1861	9.47592	4.88143	19.4788	2.97191	24.975	15.6501
TCGA.AA.3844	4.07889	12.3444	8.50345	3.87541	20.9493	41.6196	7.16366	4.6456	17.7936	5.59518	10.3548	3.40094	4.25676	41.3831	8.255	6.04159	9.35926	4.32324	7.05942	13.0591	2.03784	7.94047	22.6336
TCGA.NH.A6GA	7.31277	7.7382	3.95505	3.31521	25.5648	15.9532	4.05767	7.3846	30.8099	10.9151	22.4229	4.45778	5.54349	12.5384	9.78968	14.8619	22.7163	5.68408	25.9375	24.1178	2.39945	49.7388	34.7233
TCGA.AA.3875	4.25346	12.875	8.05445	4.86444	13.5282	54.9702	7.44994	5.32565	14.8874	6.10452	14.1329	3.52157	5.45686	42.1188	7.54619	7.4381	13.2415	5.38142	6.97333	20.4215	3.15646	9.92647	16.692
TCGA.A6.2671	6.58066	12.3859	2.81654	8.11362	27.1774	7.11312	3.89623	9.31623	28.8714	5.52252	23.7474	4.60663	7.52253	18.3567	13.1106	18.0836	22.6697	6.26745	27.9156	26.7545	3.90892	23.5763	34.4614
TCGA.DM.A1HA	8.30247	8.31468	3.3272	9.26306	30.9147	10.7492	2.11092	8.7361	39.271	9.81905	15.2568	3.07494	5.00245	9.51965	11.0904	19.3216	15.8644	11.1773	3.39805	24.4912	15.0678	4.41488	35.3298
TCGA.CM.4747	6.50312	12.3701	3.8681	3.45507	36.619	16.5704	5.49778	11.3765	17.2082	8.57868	15.4544	3.41004	6.44584	69.5178	5.91582	13.3101	18.2912	6.42354	6.6968	35.4624	3.00526	8.11163	53.1957
TCGA.AA.3713	6.19203	14.4886	6.59045	3.72679	25.0074	70.1462	6.8745	6.34205	21.5544	7.19315	11.7421	3.59747	5.45484	65.1634	10.4824	11.965	19.1182	8.25247	6.13642	18.9415	2.19881	5.62604	24.3477
TCGA.CK.5914	4.93528	10.5725	4.90335	3.96138	16.5617	31.1595	7.32628	4.61617	18.4919	6.81265	11.5607	3.75128	5.63701	45.6251	12.106	8.08146	14.404	3.88998	3.68965	19.4144	2.47661	14.4676	17.2003
TCGA.A6.6141	3.80172	13.556	5.28855	2.46983	15.5946	32.4649	6.09334	8.15732	16.9732	5.86328	14.069	4.65229	5.26939	79.6812	11.126	14.4423	11.9682	4.06105	4.7191	23.8602	2.67515	13.8575	25.1743
TCGA.AA.3982	3.91099	15.5053	4.60399	5.07183	15.0764	14.8003	6.1143	4.71769	16.0582	5.64949	12.4713	3.97359	6.52194	25.661	7.01682	7.45806	11.7404	5.43426	8.15182	19.2175	2.36517	6.65122	16.4128
TCGA.CM.5864	5.58057	9.53225	13.5719	3.27042	21.3808	49.5161	5.57064	3.8824	11.4842	4.98574	10.5645	3.09094	4.76379	44.9977	10.5274	6.68571	9.67249	5.33859	2.58673	19.3458	2.27386	13.1595	14.5282
TCGA.D5.6931	4.18385	15.5184	4.5021	3.26646	26.7096	29.4321	5.58349	7.66581	19.2729	7.5649	14.9667	4.75843	5.46133	73.0209	10.552	8.84665	10.7373	4.46636	6.82547	22.5459	2.39389	21.6016	30.5511
TCGA.AA.3520	3.28088	11.176	4.67983	8.33482	18.295	18.7662	5.3535	5.28484	13.0422	6.04709	14.1215	5.10515	5.77642	47.2263	10.7893	10.0522	11.6135	5.76419	10.8116	18.3332	2.79207	14.3322	21.7182
TCGA.RU.A8FL	3.69246	10.983	3.39485	3.24684	20.4716	10.9976	6.4567	5.61512	17.7033	9.71792	15.3861	2.57988	2.94453	14.7343	9.11832	13.6483	14.4408	3.00042	9.84381	28.9149	3.02186	8.25443	22.2642
TCGA.AA.A00F	4.22443	13.873	4.25287	4.19318	23.6395	13.0741	7.80054	8.41458	19.4759	11.1167	16.9457	4.05749	6.23538	16.8596	8.48871	9.15768	20.4896	7.76326	5.68847	23.69	17.8869	10.0188	38.7561
TCGA.G4.6297	5.81488	12.3262	4.75935	8.79524	21.228	22.3292	6.47056	6.93576	20.2118	7.14162	17.8363	8.34518	8.32024	34.974	8.68548	9.90477	12.8083	5.34886	8.54683	24.5352	4.20804	12.8913	35.5669
TCGA.NH.A8F7	6.45106	8.86346	4.145	3.00215	30.8003	29.8351	7.76056	6.49855	23.7786	7.30817	16.2572	3.18116	4.57792	38.8647	13.5875	14.3434	13.717	2.92856	2.53901	23.0835	2.16495	6.16518	15.8355
TCGA.D5.6929	5.36475	9.71568	4.04891	4.44773	17.9104	18.1152	5.61696	5.77744	16.8165	8.35883	10.3647	5.50604	7.6664	39.5834	8.71553	11.0493	17.665	19.1235	4.91249	35.3686	4.33565	12.3183	12.1816
TCGA.AZ.6607	6.05282	10.9891	5.20041	10.7709	33.263	9.57318	5.44436	10.4979	14.934	3.17836	13.4825	6.83556	13.869	14.6691	10.9287	16.1858	35.5935	4.879	7.90853	18.9564	6.801	115.836	35.1672
TCGA.CA.5796	3.07872	15.983	7.32711	2.09496	14.5396	38.7933	9.36178	4.70723	11.8967	2.61438	8.88818	2.76191	3.48077	46.2114	13.613	11.7817	12.1221	6.8445	4.42751	21.2973	1.89119	17.7415	19.5311
TCGA.AA.3494	4.40719	8.37254	3.20908	3.65118	16.5477	11.9418	4.6697	8.0714	14.4729	5.35715	13.6343	4.4566	7.42614	17.2887	7.57136	9.49835	10.6755	5.2802	4.20374	20.4651	3.1899	9.94203	24.1489
TCGA.AA.A02H	6.72654	7.2808	3.37187	11.5059	25.6608	28.199	5.12123	5.52996	17.2002	7.10457	17.3459	3.48652	5.2534	16.4747	9.89269	10.4335	23.6048	6.92124	5.01574	27.2924	2.21018	6.25657	25.7758
TCGA.AY.4070	8.14318	9.18417	3.98614	20.124	27.84	11.8202	2.82844	11.9385	20.3523	9.49117	31.1871	6.4324	7.69805	19.6794	6.9898	20.1457	12.0849	17.3471	56.6749	34.5309	3.43721	9.01556	35.4379
TCGA.A6.6650	4.67634	14.461	5.69553	2.46654	14.3443	41.9934	7.30414	3.8534	3.17307	4.04176	10.2574	2.80395	3.59121	42.3324	9.57599	7.60835	12.6343	3.34465	2.9448	23.8272	1.96515	6.04039	1.27639
TCGA.AA.A01G	3.76012	10.6467	3.33583	3.76746	16.6252	16.7989	5.73859	6.44231	19.5078	8.1085	14.5141	3.30415	4.05573	16.847	7.30019	6.91178	15.9651	3.43847	3.07777	19.1828	3.6296	9.45557	24.4873
TCGA.A6.A56B	7.56564	12.085	2.66417	4.35898	26.1621	6.28452	4.61578	9.01065	22.8091	14.8355	20.9547	7.49598	6.16408	13.7095	13.151	10.5292	16.4384	6.17203	6.35143	24.5026	12.799	19.1955	31.3411
TCGA.CK.6747	3.90904	11.5332	13.7743	3.79003	13.5651	39.653	7.27954	5.73317	16.648	4.4125	12.6702	5.57654	5.08537	125.183	10.5034	10.7146	7.20314	3.72801	3.88396	22.1586	2.0252	7.80768	28.8903
TCGA.G4.6586	3.73616	12.0539	3.82634	4.03295	21.3013	60.1433	7.64308	5.76159	18.5124	13.5572	11.7351	2.74658	3.61714	7.70063	8.91339	11.1652	17.5376	4.30927	7.6214	20.8505	2.06909	7.74255	27.0231
TCGA.DM.A0X9	5.75447	8.11533	6.55082	4.19622	20.5801	47.9486	4.9488	6.23842	12.6409	7.16554	11.2031	3.73519	5.7526	65.8924	8.65712	6.88012	11.9723	3.89099	2.73072	15.1316	1.97323	8.99132	25.0575
TCGA.AA.A02R	4.4865	7.7542	2.94593	4.8343	18.8028	17.8069	2.92345	10.5007	27.0734	8.62196	22.5433	5.16664	7.62801	10.9399	8.96599	6.97897	17.9423	4.1462	10.1608	42.5244	2.28599	27.7639	38.4335
TCGA.CM.6679	6.96979	11.5614	3.59607	4.2043	27.4305	11.7363	9.36381	9.86676	22.6457	10.393	22.3383	7.84017	8.78855	33.1371	12.1607	15.9063	19.8006	7.80273	6.47362	25.0623	4.2045	10.1905	24.76
TCGA.A6.2682	9.29758	10.5999	9.26266	7.83163	29.2444	35.0608	8.87365	7.38713	11.3171	6.1025	10.6508	5.0477	6.42362	86.2995	7.23816	9.30326	13.9994	9.70487	14.5324	22.7688	4.95106	6.30992	19.6726
TCGA.AZ.6601	4.95545	14.9985	5.86079	5.56955	25.6152	28.6064	4.91305	6.61104	24.4243	6.96269	15.3803	4.65313	5.17519	46.3557	11.5569	10.3843	12.9316	7.80079	18.1461	20.4457	3.07231	18.4312	29.7111
TCGA.AA.3841	7.9692	11.2213	4.4254	7.37585	41.6583	34.4248	8.10322	9.72924	28.0988	7.6475	24.4703	3.48568	6.21232	35.52	8.35162	13.1679	12.3972	11.1366	8.25423	24.7092	3.06642	11.06	35.7621
TCGA.WS.AB45	4.69271	5.3599	4.13219	10.367	18.0588	20.2671	4.12706	8.23431	12.4187	5.11322	17.7294	16.1087	13.3565	20.2959	11.6315	7.3955	8.75074	18.5365	14.8452	19.1799	7.25132	36.2624	32.884
TCGA.AA.3509	5.26721	20.9241	8.07162	3.87111	15.2196	18.8691	13.796	4.14372	11.1963	4.67133	9.02961	4.09396	4.19093	31.9923	6.20946	6.91717	8.00126	4.24961	4.16857	15.4027	2.41874	9.63102	15.3957
TCGA.AA.3939	3.13567	10.6421	16.708	4.11816	11.7536	58.3342	7.46803	3.77928	6.3722	4.20528	5.48809	3.01294	4.99807	96.5508	4.46135	6.03856	9.40168	3.02549	4.61223	10.7162	3.19268	6.00395	13.6073
TCGA.AA.3941	5.23093	16.1132	9.06451	3.89983	13.985	73.2734	3.99292	4.38125	18.179	5.04544	9.94183	2.87976	4.05632	83.457	8.11176	6.31566	14.5677	9.94384	8.22781	15.2013	2.8592	7.40116	11.4827
TCGA.AA.3502	4.3904	14.8919	7.44933	2.10085	17.2799	32.3799	4.31073	5.32076	10.6058	4.979	11.9825	2.58325	3.12392	55.9204	6.92559	6.47243	16.5555	2.20905	6.10267	19.4271	2.69511	6.19497	14.5774
TCGA.AZ.6605	5.71599	8.7026	4.32299	8.32371	17.8436	16.9582	6.41596	7.25365	17.6846	8.58618	14.8851	9.94999	11.3976	20.0815	9.75736	12.2078	13.7563	9.36687	11.9132	18.4903	4.75859	16.39	25.3851
TCGA.DM.A1D4	4.22891	11.6696	6.90262	3.77706	14.1195	27.1505	6.84323	4.42341	18.3231	8.22824	14.8904	2.49648	4.39406	38.4079	8.75609	10.5223	13.4709	3.6076	5.06994	21.7896	1.88883	3.51104	22.1365
TCGA.AZ.5403	3.61956	11.9447	4.27354	6.80125	14.5295	16.9423	6.70867	4.29533	9.66563	4.33486	9.08186	5.58193	5.38245	26.4975	6.58953	9.04839	14.413	6.23505	5.55399	15.5568	4.54236	14.9346	10.5636
TCGA.DM.A28E	4.21313	10.3622	4.86551	2.93841	18.5072	27.9167	6.89166	5.80341	24.506	9.28496	16.7821	2.74229	4.61193	27.4081	10.0473	10.6088	14.3989	2.77896	2.34639	20.7944	1.92	6.34576	24.9046
TCGA.A6.3809	3.40947	10.3699	5.56989	2.74087	8.58997	71.4365	5.80731	1.913	2.19444	2.72822	3.64161	2.11994	3.80588	49.8077	4.97743	3.71031	7.97795	1.62013	4.80427	9.21319	2.29947	11.1788	-0.859264
TCGA.AA.A01I	4.23717	11.4506	5.90333	2.67284	12.119	42.6951	9.00593	3.01609	9.14733	3.07016	7.27635	2.82905	3.92146	54.6123	6.3256	7.1962	13.7503	1.93289	3.64934	13.8618	2.03287	7.52528	6.60431
TCGA.A6.6780	3.24393	15.8527	9.61088	1.85414	3.02282	108.231	5.98413	1.65017	3.75304	2.38148	3.66146	2.444	4.24986	78.7391	5.45799	3.00667	3.64072	4.6662	4.93841	14.7253	2.78154	11.6238	0.584528
TCGA.CK.6748	6.1258	6.33854	3.97273	11.2526	28.3464	30.2636	3.92649	7.21453	17.4716	4.20595	16.3122	6.17497	8.23993	38.4645	11.6487	13.9315	13.9466	3.71538	7.76488	22.2263	3.9315	10.1428	40.8526
TCGA.CM.6163	6.52354	9.3009	4.17532	3.7838	23.8285	17.4367	5.99512	5.32092	16.5492	6.00844	16.5929	6.10446	5.24153	21.6532	13.2901	10.5576	14.8346	3.74795	6.07499	17.9418	2.71584	7.95402	23.4088
TCGA.4N.A93T	3.95967	12.0937	4.1713	2.95264	26.5353	9.12796	13.1171	8.60675	16.7943	15.5768	18.5821	3.58138	5.33901	19.9969	8.89429	19.529	28.8771	4.5431	4.15822	32.8691	2.27075	4.66531	27.8028
TCGA.D5.5541	6.31218	7.24652	3.5672	8.18351	20.1687	15.7039	5.16358	6.12704	15.1643	5.99901	14.394	5.89825	6.04193	21.2359	9.10772	14.7924	12.4037	5.89899	8.18514	26.0073	4.77215	11.5701	18.2987
TCGA.A6.4105	6.8099	8.64912	4.83357	12.4741	24.9648	35.2061	6.94356	8.03674	20.0477	7.45653	12.7902	5.61849	7.91491	36.8457	9.05933	10.7068	17.4875	7.78514	7.07919	19.236	4.30634	11.3424	30.4407
TCGA.A6.5662	6.47595	10.9082	3.55934	4.32757	20.6026	12.793	7.79302	5.03567	16.2605	5.79626	17.5353	5.15847	5.64148	29.8437	13.9093	18.4834	12.4079	7.89343	6.55003	25.2086	3.52515	9.75245	30.2262
TCGA.CM.5861	4.1409	7.6042	4.43659	4.2597	18.7455	44.9926	4.44462	5.11704	9.24761	4.08411	9.61959	3.39209	4.78492	43.9667	8.22588	15.383	12.4777	3.37006	6.59161	17.8426	4.21124	19.1497	20.6126
TCGA.DM.A285	4.78046	8.86287	3.53774	7.92518	26.7672	12.803	3.9335	6.16152	18.6868	7.17084	20.5287	5.56121	5.43759	25.7297	14.4009	13.7371	17.0241	9.40035	4.16857	23.4078	2.98303	14.4636	29.6923
TCGA.CA.6719	6.36939	10.3191	2.74138	11.2106	29.5238	5.67222	3.67807	7.05263	23.8424	5.95136	15.4734	10.7497	6.75673	13.1818	11.9386	9.00983	24.9926	6.5585	10.1048	23.0676	5.33921	16.3529	28.4357
TCGA.NH.A50U	5.94085	13.7586	4.31206	4.32959	19.5272	24.5567	7.47352	7.26706	17.1212	17.3266	16.4132	7.53616	6.2465	18.0686	13.5636	8.3599	11.5152	5.77126	9.2427	30.2374	2.63716	8.57495	35.1979
TCGA.F4.6459	6.77607	8.39259	3.20814	7.12543	23.4043	22.9059	3.88	7.90486	21.9109	8.18496	16.085	10.7295	7.65908	26.2713	11.0352	17.5073	12.9809	7.09205	45.0796	21.1012	5.13082	13.5283	58.6314
TCGA.D5.6538	6.72097	11.4049	7.36904	3.57691	14.8653	56.4541	3.13383	4.40865	21.1987	10.4431	13.2049	5.45735	4.38716	38.625	7.32502	14.2695	10.883	3.95124	3.75285	23.1876	2.21431	7.71949	20.0957
TCGA.D5.6535	5.24966	11.1892	3.28783	5.97245	21.737	9.47685	6.61239	6.77563	22.79	5.04224	17.9985	3.49453	5.91743	11.2042	9.51666	10.9871	20.2904	4.33569	2.96828	18.9288	2.0541	8.65717	22.3943
TCGA.AA.A02Y	4.29581	10.3086	5.99574	2.85943	21.1316	29.3804	7.29027	4.53117	13.5799	4.03788	9.58332	1.97092	4.42479	54.9545	5.81365	9.14817	13.0159	2.27839	2.02382	14.8963	1.99269	7.09814	26.7398
TCGA.5M.AATE	5.03754	7.14015	4.67659	5.12437	28.5044	32.1983	5.42577	4.52906	21.0857	10.8699	15.1743	5.48877	6.09926	24.1113	8.08272	13.5772	14.1528	3.2977	3.18582	27.4294	2.54712	17.7057	20.1566
TCGA.DM.A0XD	5.73177	8.93698	4.08222	6.41544	21.9576	18.1262	4.20584	6.15334	10.4688	6.11774	10.5752	3.43623	4.49112	19.4274	5.83343	11.3371	22.6248	4.17186	6.22688	15.9482	2.72805	8.83623	19.9356
TCGA.4T.AA8H	3.90415	10.7204	8.73987	2.80495	16.499	43.0567	5.58349	5.94448	13.3662	7.07931	14.7594	2.61458	3.35416	48.0016	8.25273	12.18	13.264	2.28697	2.19036	18.0788	1.92067	4.60683	31.4095
TCGA.AA.A01K	5.77143	7.60984	4.57136	6.48794	17.7328	16.9481	4.46736	10.2199	18.152	11.4383	17.5547	5.11745	9.42531	20.3035	7.80617	11.237	16.431	17.2014	9.81259	18.2644	3.5404	13.1951	23.141
TCGA.D5.6927	4.79092	8.81604	4.77951	6.6422	15.6923	42.7686	5.84779	5.23062	17.7887	7.93185	10.6058	5.42129	6.53002	45.75	9.01809	9.42324	11.6501	5.84564	11.6777	29.99	3.12319	21.4174	18.6791
TCGA.CM.6677	5.1042	7.62728	7.7176	5.65291	22.1657	43.5772	5.09393	5.3232	18.1296	6.72786	12.0924	6.21102	6.22798	107.726	10.1846	8.92706	14.3505	7.58951	4.91964	23.4476	2.61257	11.3757	20.7165
TCGA.AZ.6598	5.75548	7.17384	6.23096	5.10374	14.2385	47.6237	4.43186	6.07855	17.6612	5.80872	12.6168	3.30078	4.71337	29.4465	10.3486	11.6155	12.1767	4.18625	67.8469	21.686	2.33611	13.6951	36.12
TCGA.AA.3696	6.70713	8.35907	4.74176	4.08591	28.4739	59.1111	4.11574	9.16268	13.9877	7.38783	15.134	3.45131	5.29776	33.4728	10.9446	16.1391	12.3393	9.95267	4.15359	24.3711	2.68863	8.37737	40.2033
TCGA.AA.3681	4.60032	12.1395	4.08547	3.68141	22.7306	13.8197	5.17499	6.07813	12.9421	5.33551	12.3414	3.84268	4.39987	37.8837	8.01851	8.90197	14.4191	5.28575	6.20753	17.2899	2.23309	12.3154	20.5901
TCGA.D5.6532	4.66233	11.0277	5.17068	4.80289	22.4144	38.036	5.93376	5.54058	20.6602	6.62412	13.4006	3.88421	5.32495	57.9167	9.16554	12.2344	10.3249	2.99503	3.95162	22.6546	2.0899	6.92319	25.1978
TCGA.AY.A69D	5.18309	10.3546	5.68545	2.99642	15.1486	36.9659	4.92835	7.81371	15.8621	9.13694	22.992	3.90215	4.50215	53.1364	14.2334	10.5928	22.2754	2.88699	3.03603	20.4393	2.71348	8.90086	36.9155
TCGA.D5.5537	7.45393	10.1364	6.39127	3.76123	20.0562	38.4475	7.2377	7.18881	14.6915	9.05459	14.3053	7.28665	7.50923	71.4234	10.9723	18.8725	10.4971	3.82662	4.83852	28.4943	2.731	10.7214	24.4582
TCGA.AA.A017	5.4071	8.74783	3.12153	4.09863	26.2901	10.3573	4.42636	10.2154	14.6851	9.12119	17.6722	3.8383	6.97989	12.7737	7.35759	20.063	18.8738	6.8838	4.57208	25.4047	2.56624	8.74897	21.9878
TCGA.AA.3979	3.51181	7.44376	5.59705	6.50301	8.18285	37.2094	4.76167	6.53093	10.6929	5.35193	14.9359	2.59832	4.30836	41.3837	6.76484	7.8601	20.5033	4.28125	5.90483	15.7278	2.55259	12.4499	7.37744
TCGA.G4.6322	4.63871	14.2869	3.77295	4.70858	18.5067	24.1952	3.83977	6.92033	18.7055	6.25086	13.2895	5.87929	5.82769	60.1169	9.71797	13.8133	6.70781	9.33885	4.34125	28.9563	1.91688	9.56303	21.7799
TCGA.AZ.5407	2.91942	13.3398	11.118	2.996	10.6651	40.4108	6.74484	4.90455	10.5587	4.81009	8.74119	3.67159	3.61091	39.0698	7.4048	9.03661	12.5913	3.25773	4.17303	19.634	1.98713	9.54628	17.3852
TCGA.CM.5348	7.93511	13.019	3.03057	3.9314	34.4391	8.96004	3.95717	7.87501	21.3976	7.57896	19.2473	9.89978	6.76657	7.73504	14.7271	15.09	16.4802	6.91022	13.771	16.903	5.79904	11.9322	33.4579
TCGA.AA.3489	9.78543	9.12058	4.77601	10.1643	21.7163	21.2769	5.17609	7.29345	22.3425	8.61371	18.6847	12.3785	10.2766	50.4273	20.001	12.5614	15.1764	13.8658	64.2831	27.4421	6.97124	17.9072	39.5839
TCGA.AA.3554	4.3542	11.0934	6.62478	9.28394	25.0945	46.9291	9.75228	7.2491	16.8616	6.27486	15.9773	3.72525	4.4689	69.4041	6.0206	9.27127	16.5408	9.6384	15.2242	19.4773	4.17679	14.4485	27.6586
TCGA.F4.6806	6.31631	11.2602	8.4183	3.67795	24.6473	26.9956	6.79995	6.7183	18.5465	6.57806	14.3986	5.2561	5.47042	41.8226	11.1169	15.7084	15.0646	4.18255	3.5051	22.7437	2.51047	9.73444	34.5218
TCGA.AA.3831	3.49384	13.7059	7.99322	5.96951	10.6595	36.4469	7.53776	5.61546	16.3824	6.78907	14.1531	6.25238	4.90926	108.125	6.73522	6.77193	12.5506	5.7583	5.02458	25.4465	2.23629	5.5328	22.9039
TCGA.D5.6924	9.47848	10.6704	5.08997	6.2307	28.6652	37.327	6.2044	8.28018	17.0578	7.31727	16.8668	6.26249	9.49611	47.763	12.1127	11.4635	15.5645	8.56212	5.42254	28.4243	3.31785	18.0492	25.7005
TCGA.AA.3870	6.8979	17.5393	3.42218	11.9924	53.6358	40.8592	6.16011	5.85932	20.9516	5.03491	16.5306	5.49256	6.40956	14.301	13.4334	10.8265	17.4326	5.70318	13.0486	20.2122	4.85866	25.8187	29.702
TCGA.CK.5912	4.45705	9.57259	4.63704	4.49193	15.9104	14.4268	4.39923	4.01968	27.4453	6.27688	17.3221	5.69725	4.04142	28.8916	13.8748	15.4378	7.47126	3.85801	3.36111	27.4088	2.21161	16.5942	20.566
TCGA.CM.4746	3.56252	10.603	5.66734	3.37415	15.5525	54.4141	6.17761	4.13975	8.67715	3.42667	9.57239	3.57236	3.7568	71.2908	5.06395	8.59675	13.3274	2.8196	3.50863	19.1646	2.17666	7.95006	12.0851
TCGA.AD.6548	4.31708	11.2236	5.27429	7.28263	20.457	33.4239	6.72126	5.44909	16.6168	5.31269	12.5201	4.35687	5.45476	71.5979	9.41625	10.052	20.4863	6.50591	10.5749	22.0493	2.99928	15.0439	26.9755
TCGA.AA.3952	5.01603	11.8295	4.6818	6.17033	17.3166	23.6401	7.83714	5.83646	46.0755	6.58674	18.4952	5.78949	12.9489	24.8191	7.28849	14.3483	12.6054	23.8965	8.76505	35.3145	6.013	6.13346	12.1344
TCGA.AA.3517	8.49282	10.5495	4.69017	3.80114	19.5315	21.4929	4.93815	10.5334	28.0913	12.8355	17.8769	4.99994	6.1613	24.5562	5.87105	10.4854	17.7399	6.27267	7.33721	27.4267	3.89713	10.1945	20.5487
TCGA.AA.3518	3.66377	11.9835	4.46067	4.52317	20.0559	52.2208	5.86766	5.78309	17.8061	6.28917	12.1308	3.04377	4.47084	47.1341	6.28958	7.17423	11.7185	7.41146	6.1891	21.6697	2.56674	17.1336	19.7888
TCGA.AA.3678	3.5205	13.9895	5.71978	6.43388	14.6917	23.2547	9.25502	7.96735	18.2404	10.872	16.5046	4.56763	5.08141	38.3223	8.20492	11.2274	14.5943	5.0706	3.97939	25.7353	2.52227	9.92764	23.3684
TCGA.A6.6142	6.22156	5.86026	3.22864	16.1829	20.1331	12.9844	3.34159	9.19565	24.7928	5.88694	18.0696	9.1157	9.23531	22.1778	8.79355	14.5097	11.7656	8.39148	31.9986	25.0064	5.45461	11.2191	36.39
TCGA.AA.3864	3.98987	15.3413	8.19922	4.86528	11.1268	93.9964	6.71509	4.43994	14.0172	3.56417	10.8281	4.30439	4.27031	60.6406	7.28942	5.64098	12.7445	7.6304	5.01591	18.8328	2.93232	14.4405	16.6091
TCGA.CM.4743	3.62859	9.50934	9.29947	7.03845	23.6672	59.0373	6.50708	3.46097	13.6102	4.79308	10.259	7.5071	4.21896	20.5182	4.90168	10.6534	16.6284	8.61	11.634	22.8118	2.0231	9.74647	16.553
TCGA.AA.A01Z	4.40483	13.3332	3.32455	4.59045	27.694	14.4303	4.55002	7.23097	20.9922	7.49653	15.3638	3.6785	3.34212	23.866	7.13288	8.24135	26.8981	5.52186	4.10183	27.9125	6.71938	8.29213	42.8087
TCGA.AA.A00R	4.10614	7.65726	12.0992	3.50265	17.1496	68.8869	4.98396	5.04393	15.6126	7.97513	12.8555	3.28039	5.14783	14.5892	6.1524	5.48007	13.2441	18.6202	5.83254	18.6991	2.86788	18.4922	21.1494
TCGA.AA.3968	4.40677	9.52703	5.32903	5.26221	14.5098	33.5452	6.93637	5.35862	16.5014	9.26627	13.6479	6.0497	5.32074	36.471	9.5095	7.83745	12.5834	7.9748	5.47749	24.8634	2.27159	10.308	23.328
TCGA.F4.6463	4.62394	13.4924	3.38058	7.5264	17.0971	10.4872	4.14938	9.61591	16.0763	6.19621	22.7635	5.71132	8.09708	14.4399	11.683	9.39866	8.97232	8.10867	16.3296	21.8069	8.28512	19.1804	28.8317
TCGA.CM.4744	4.29109	13.4871	9.09731	2.9198	12.2121	51.2147	4.72879	3.90323	12.4008	4.15231	6.88806	2.35589	3.36737	58.2892	6.12084	7.1163	20.8465	6.42084	9.57839	15.6638	2.00431	12.1512	15.1731
TCGA.CM.5863	4.95916	11.1582	4.33606	3.46155	19.7133	33.0707	6.23804	7.15744	13.0025	3.86974	12.4732	4.07181	6.6419	34.4121	10.8679	12.8712	16.7344	8.21621	6.85518	17.0521	3.45684	11.9823	25.2378
TCGA.CM.4748	5.22283	9.78677	5.04641	4.47206	30.5041	28.2454	3.05285	6.61036	14.1011	5.30073	9.77701	4.31744	5.74948	37.5839	8.38604	9.00048	18.4319	5.92566	7.316	19.5229	3.2145	10.81	16.3962
TCGA.AA.3553	4.11028	8.76838	4.48407	7.32549	15.018	42.6513	5.60834	5.03702	12.8337	7.16208	9.85744	3.69392	6.39365	25.7799	5.04189	7.11487	11.0231	5.63368	20.1301	14.1863	2.47467	10.7495	11.3109
TCGA.F4.6569	5.01274	8.28335	4.86218	9.39341	15.3036	33.87	4.62964	8.17115	14.598	4.38033	15.3851	8.96988	9.46125	81.2602	11.43	9.33736	9.04268	10.0382	17.3512	18.9577	5.26256	14.5403	31.3832
TCGA.NH.A50V	5.54261	13.1034	3.05261	4.37624	21.9375	15.267	6.05631	8.5167	21.5425	10.448	14.5363	5.17599	8.00885	14.2119	12.7543	14.0728	15.3837	5.32984	8.55929	22.871	5.38672	16.6344	41.7191
TCGA.CM.6167	9.89815	7.07648	4.49313	8.18679	26.1812	17.0641	4.59744	8.23928	13.3837	6.89365	17.1699	18.3278	12.853	18.8804	14.1188	12.8359	19.0728	30.3527	25.4273	12.4861	7.41515	20.7984	38.1655
TCGA.AA.A024	3.52919	16.4351	5.07981	2.50915	16.6725	23.9257	8.70672	6.44762	12.5484	4.29815	11.2267	3.37735	5.48204	41.4839	6.04653	12.9195	11.4518	4.06761	5.12969	25.5592	2.1011	8.23449	21.0732
TCGA.AA.3989	3.69372	10.6369	4.87149	3.92871	17.5885	22.9613	8.23398	6.49012	16.4228	7.17101	12.4907	5.86438	7.20525	68.0586	8.08036	9.77747	13.2282	7.50158	5.16916	30.4339	2.45817	7.87618	23.1411
TCGA.D5.7000	4.10589	12.7768	6.45661	4.20287	20.1368	38.8977	6.20389	6.74975	15.9361	6.01257	13.0906	4.01511	4.94739	54.6296	9.484	7.57425	10.7094	5.87888	3.87125	17.5421	3.15124	19.344	33.1891
TCGA.CM.6678	5.75236	10.1506	6.29117	3.34199	23.348	26.1115	5.4944	5.45002	12.68	4.04083	10.2841	4.69744	4.87449	49.8998	8.46431	10.8489	13.059	4.24372	4.89549	18.5803	2.88203	10.4886	31.7975
TCGA.DM.A1DB	8.68663	11.8699	3.72	4.94713	29.8256	16.6801	5.32502	6.07299	24.2589	11.441	17.7761	3.26498	6.1262	11.5448	9.98897	9.06818	19.7214	3.71589	2.2576	19.6001	2.06151	7.17715	54.8668
TCGA.AA.3811	8.41554	8.91719	4.21845	5.58302	37.0552	53.9398	4.00763	7.51909	29.5519	13.0531	13.2452	8.45182	4.97147	51.7942	7.92871	11.0531	15.931	11.0051	9.6139	34.4982	2.58763	39.6334	26.7594
TCGA.AY.A54L	5.89833	10.8484	12.8112	4.62413	15.3381	60.0251	6.01219	5.14579	13.6695	6.40991	10.2531	2.82088	4.15322	88.7011	8.7114	8.85162	11.1024	2.73638	2.63545	18.0724	2.02925	6.63911	10.3838
TCGA.A6.2677	4.12918	10.3354	4.56069	4.68046	11.4219	40.1006	5.25605	4.20299	19.7545	6.92506	12.467	4.3209	4.63684	32.0225	8.14954	6.44928	8.85695	3.11772	6.63057	26.2687	2.76857	7.42708	14.2349
TCGA.A6.5657	5.96203	13.1062	3.78457	5.30061	29.0951	12.3472	3.67182	7.8143	15.6895	6.13382	15.7323	7.63438	7.51277	16.8755	12.9747	10.3915	18.4713	6.82902	20.2981	23.0544	4.98332	32.9613	29.9985
TCGA.AA.3685	3.46001	11.1711	5.33177	4.49698	12.9349	18.8574	7.68263	3.45422	6.17728	3.85466	9.51517	3.57152	4.02997	16.5772	4.28293	10.1468	11.1991	6.5909	5.71043	17.0281	3.0804	10.0384	11.5736
TCGA.AA.A02F	7.57585	12.8221	4.7936	4.26956	19.3125	25.7543	6.9832	6.92455	20.6695	8.05781	16.3376	4.62306	4.03772	45.1247	8.46271	4.48805	13.5868	5.88418	5.85779	25.0136	2.13142	16.0643	27.1646
TCGA.A6.A565	7.9573	11.0994	5.55486	4.3205	18.4036	26.0454	7.51553	6.65615	16.8983	8.6937	14.0087	10.0234	5.8388	24.6758	10.4535	10.9184	18.5096	16.5747	11.8812	17.7866	7.27322	16.4317	23.8984
TCGA.AA.3697	5.37107	10.5734	4.80001	5.34835	20.9489	22.0381	8.36068	5.00742	19.4635	8.89317	13.8459	4.02303	4.8702	18.474	7.84067	11.4353	15.6123	5.38546	6.82446	23.4995	2.10152	6.73613	21.0264
TCGA.AA.3534	3.59695	12.1325	7.11597	3.37407	10.6787	49.3109	4.76834	7.42069	12.3415	6.01021	12.468	4.30969	5.19674	36.0739	12.8304	8.87326	13.8032	10.7917	5.04452	28.8231	2.75256	16.785	23.1133
TCGA.G4.6295	4.82948	11.8133	3.22129	5.07983	11.8684	13.505	3.3688	6.47908	22.8139	8.02826	18.2407	3.49562	5.53179	21.9662	9.24027	18.1575	9.69479	4.6588	3.01415	32.7923	2.18946	5.09758	29.2267
TCGA.AA.3715	8.27995	8.64912	3.5684	9.12186	37.9519	49.4246	4.41368	16.314	35.604	7.56877	18.9834	4.62676	12.4911	29.1846	9.69222	12.8383	26.1817	16.2656	27.5817	22.8261	3.8551	88.7569	68.6241
TCGA.NH.A6GB	4.06598	8.96259	3.54038	4.5257	21.909	11.2966	8.62997	7.59397	20.3691	8.03458	14.2514	3.00721	5.37849	13.9444	7.45816	11.8163	9.6565	3.20253	3.79063	17.1543	2.1219	10.9062	23.5324
TCGA.DM.A1D9	4.2203	11.3947	4.48715	3.87254	21.1067	18.013	6.33854	7.61404	15.7812	7.47076	16.2064	3.50775	5.58895	24.0886	10.4806	13.72	15.0802	2.96314	7.72617	23.5043	2.56211	13.2819	30.5615
TCGA.AA.A00N	4.61627	11.7985	5.56306	5.46328	20.218	30.1026	6.60318	6.65969	8.43386	6.16548	13.0466	5.01139	9.30451	26.1628	6.99477	11.1702	18.7309	9.83908	9.10023	23.7347	3.65479	9.98049	21.2126
TCGA.D5.6531	8.00759	5.5718	3.68362	8.17206	21.7143	16.9168	3.21049	6.52857	16.7121	4.84824	14.2843	5.28238	5.08377	41.161	11.0818	9.54516	12.5029	3.62081	5.55912	29.0627	2.64432	18.0632	32.1875
TCGA.A6.2685	8.60082	10.3396	4.53916	7.30099	32.0409	26.7422	6.66979	7.46631	22.6904	7.1236	13.6906	5.89454	8.13622	45.6945	7.3703	10.3263	22.7288	11.0605	80.7539	18.4277	11.0181	9.03752	27.5047
TCGA.DM.A282	5.24375	9.55331	5.01823	3.68082	27.6565	22.1249	9.49254	5.61006	19.0058	8.48345	15.0818	4.56384	5.36191	62.8342	9.70728	9.93871	17.685	4.4168	3.09485	21.2228	2.4708	6.33373	33.1537
TCGA.F4.6805	4.5594	9.60755	4.50338	9.11175	18.3491	17.5132	4.28749	6.36718	15.8302	4.40568	15.1038	5.67485	8.4152	26.9083	11.3937	11.2098	10.7843	5.82881	16.2992	19.2117	5.57035	20.1125	47.4831
TCGA.G4.6321	2.74679	15.678	10.7053	2.81859	16.026	28.1818	9.7434	6.32679	9.09046	2.99623	10.2192	2.2062	3.50998	48.0256	6.90228	14.0555	15.6493	2.59182	8.28579	13.4326	2.64205	7.07121	20.0397
TCGA.AD.A5EK	7.62453	7.80052	5.14549	4.07539	23.6559	27.1167	3.86842	7.42938	16.9786	8.3009	12.3948	4.66981	5.6674	30.5565	12.0556	14.3133	11.3226	5.53263	5.60263	29.1531	2.98917	19.7983	20.1301
TCGA.DM.A1D6	6.07264	12.6268	3.84282	3.54618	16.6976	19.3851	6.19383	7.91043	30.7577	7.63117	18.549	2.64474	3.62118	19.2886	13.0668	9.46661	16.5225	2.47091	4.72726	29.3459	2.54147	12.1642	27.1639
TCGA.A6.5656	3.80543	10.1571	4.03943	2.73902	10.7176	19.9948	6.96351	5.12783	7.9212	5.80594	8.7104	2.81178	4.7744	16.7912	11.0112	11.7775	8.9788	3.18385	2.98141	19.0607	2.56203	14.877	3.00291
TCGA.D5.6928	9.56572	9.77599	5.75036	4.82125	20.0026	17.6052	7.69354	9.5428	20.7171	10.816	14.8614	4.72633	6.42463	19.9368	14.8212	9.33871	16.9693	12.3708	13.5113	20.9077	6.7145	31.3767	24.5176
TCGA.D5.6539	3.62234	17.9411	6.64485	3.14546	18.1059	30.807	6.56143	6.86476	19.6577	5.21594	14.3859	5.0589	5.04791	41.9908	14.1489	11.5809	11.5472	5.87728	8.85425	19.3942	1.97508	12.0277	48.2864
TCGA.AA.3680	3.76055	12.8662	6.07193	2.96022	12.9554	28.4839	7.123	7.3706	13.1004	6.72601	12.871	3.64666	5.41654	17.9794	10.5625	11.5579	8.21375	4.34394	7.07364	23.8228	3.55977	24.0824	21.6874
TCGA.DM.A1DA	3.9352	10.9568	5.76505	7.08695	22.0199	45.54	4.39365	4.31219	13.6019	7.52768	11.0505	4.13465	3.23352	57.9364	11.1459	7.98287	10.1485	11.8334	4.03712	30.0657	2.35372	10.0858	15.3998
TCGA.CM.6165	5.3596	13.7313	6.16212	3.72393	15.1706	42.646	7.51891	5.60559	13.9268	5.2178	15.2927	8.30449	7.48835	54.4286	11.8389	9.65942	13.0159	5.18655	4.90752	25.0233	3.47343	14.7811	23.099
TCGA.AY.6197	4.50903	12.2899	8.1057	5.70175	17.6853	63.6491	5.88329	4.69239	20.2291	7.15215	12.5289	3.68313	6.80934	76.961	7.52945	8.87857	12.3762	16.4886	4.14787	26.0027	1.97332	12.7086	27.1111
TCGA.DM.A28C	3.24688	7.64471	5.50472	4.74791	13.3602	44.1834	6.94745	7.774	19.4609	6.1531	12.2311	5.63382	6.12165	44.1003	11.9644	9.33862	6.19539	2.20695	5.62056	18.7393	1.96675	10.7772	29.0904
TCGA.D5.6533	3.65483	10.4861	4.4324	6.83805	20.2232	88.9499	11.2684	6.45606	28.3181	7.47093	15.847	7.59226	5.50779	21.061	10.8488	11.5278	15.1318	21.2026	3.34327	26.184	4.25521	12.2331	28.0324
TCGA.AA.A00W	4.3677	13.5571	6.72232	3.35723	22.8621	33.9522	9.83173	6.80742	24.0665	8.90143	18.2817	2.97133	5.8984	39.0826	7.73892	10.8011	15.7728	3.45698	5.07718	27.3068	1.93187	8.45647	35.9421
TCGA.A6.2683	7.8952	8.07314	3.28731	4.98889	47.3429	10.7731	4.51891	8.69672	30.7551	10.4997	25.4372	3.57219	4.33471	31.3461	9.7295	13.0375	15.5965	5.13067	3.43929	23.8255	2.44806	2.90778	37.8921
TCGA.CA.5255	4.44119	15.102	6.33097	3.00981	17.7157	37.1262	7.96241	4.72789	12.1387	4.78045	9.49035	2.88928	4.15263	86.9569	6.86819	13.439	14.3337	2.59965	2.50813	15.8905	3.70862	9.36873	23.2963

## Sheet: Table S5
id	coef
ZDHHC3	-0.0820857
GSR	-0.0168217
HEYL	0.0870203
TRIP10	0.0530252
MOGS	0.0599971
UCHL1	0.0522775
PODXL	0.0174731
